# Supplementary material for: Mating-driven variability in olfactory local interneuron wiring
Source: Sci Adv. 2022 Feb 18;8(7):eabm7723. doi: 10.1126/sciadv.abm7723 (PMC8856614; doi:10.1126/sciadv.abm7723)
Supplement: Supplementary file 2 — Table S1 [file sciadv.abm7723_table_s1.zip]

Archive with 1 entries (1 files):
- sciadv.abm7723_table_s1.xls
