# Supplementary material for: Mating-driven variability in olfactory local interneuron wiring
Source: Sci Adv. 2022 Feb 18;8(7):eabm7723. doi: 10.1126/sciadv.abm7723 (PMC8856614; doi:10.1126/sciadv.abm7723)
Supplement: Supplementary file 2 — Table S1 [file sciadv.abm7723_table_s1.zip › sciadv.abm7723_table_s1.xls]

## Sheet: Sheet1
Table S1. Innervation profiles of all TC-LNs.
cell ID	left/ right	age	sex	mating status	genetic background	culture condition	D	DA1	DA2	DA3	DA4m	DA4l	DC1	DC2	DC3	DC4	DL1	DL2d	DL2v	DL3	DL4	DL5	DM1	DM2	DM3	DM4	DM5	DM6	DP1m	DP1l	V	VA1d	VA1v	VA2	VA3	VA4	VA5	VA6	VA7m	VA7l	VC1	VC2	VC3	VC4	VL1	VL2a	VL2p	VM1	VM2
1	L	0-20.5 h	F	non-virgin	y[1] w[*]	group M+F	1	1	0	1	1	1	0	0	1	0	0	0	0	1	1	0	0	0	0	0	0	1	0	0	0	1	1	0	0	0	0	0	0	0	0	0	0	0	0	0	0	0	0
2	R	0-20.5 h	F	non-virgin	y[1] w[*]	group M+F	1	1	1	0	1	1	0	0	1	0	0	0	0	1	1	0	0	0	0	0	0	1	0	0	0	1	1	0	0	0	0	0	0	0	0	0	0	0	0	0	0	0	0
3	L	0-20.5 h	F	non-virgin	y[1] w[*]	group M+F	1	1	0	0	1	1	0	0	1	0	1	0	0	1	1	0	0	0	0	0	0	1	0	0	0	1	1	0	0	0	0	0	0	0	0	0	0	0	0	0	0	0	0
4	R	0-20.5 h	F	non-virgin	y[1] w[*]	group M+F	1	1	0	0	1	1	0	0	1	0	0	0	0	1	1	1	0	0	0	0	0	1	0	0	0	1	1	0	0	0	0	0	0	0	0	0	0	0	0	0	0	0	0
5	L	0-20.5 h	F	non-virgin	y[1] w[*]	group M+F	1	1	0	0	1	1	0	0	1	0	0	0	0	1	1	0	0	0	0	0	0	1	0	0	0	1	1	0	0	0	0	0	0	0	0	0	0	0	0	0	0	0	0
6	R	0-20.5 h	F	non-virgin	y[1] w[*]	group M+F	1	1	0	0	1	1	0	0	1	0	0	0	0	1	1	0	0	0	0	0	0	1	0	0	0	1	1	0	0	0	0	1	0	0	0	0	0	0	0	0	0	0	0
7	L	0-20.5 h	F	non-virgin	y[1] w[*]	group M+F	1	1	0	0	1	1	0	0	1	0	0	0	0	1	1	0	0	0	0	0	0	1	0	0	0	1	1	0	0	0	0	1	0	0	0	0	0	0	0	0	0	0	0
8	R	0-20.5 h	F	non-virgin	y[1] w[*]	group M+F	1	1	0	0	1	1	0	0	1	0	0	0	0	1	1	0	0	0	0	0	0	1	0	0	0	1	1	0	0	0	0	1	0	0	0	0	0	0	0	0	0	0	0
9	L	0-20.5 h	F	non-virgin	y[1] w[*]	group M+F	0	1	0	0	1	1	0	0	1	0	0	0	0	1	1	0	0	0	0	0	0	1	0	0	0	1	1	0	0	0	0	0	0	0	0	0	0	0	0	0	0	0	0
10	R	0-20.5 h	F	non-virgin	y[1] w[*]	group M+F	1	1	0	0	1	1	0	0	1	0	0	0	0	1	1	0	0	0	0	0	0	1	0	0	0	1	1	0	0	0	0	0	0	0	0	0	0	0	0	0	0	0	0
11	L	0-20.5 h	F	non-virgin	y[1] w[*]	group M+F	1	1	0	1	1	1	0	0	1	0	0	0	0	1	0	1	0	0	0	0	0	1	0	0	0	1	1	0	0	0	0	0	0	0	0	0	0	0	0	0	0	0	0
12	L	0-20.5 h	M	non-virgin	y[1] w[*]	group M+F	1	1	0	1	0	1	0	0	1	0	0	0	0	1	0	0	0	0	0	0	0	1	0	0	0	1	1	0	0	0	0	0	0	0	0	0	0	0	0	0	0	0	0
13	R	0-20.5 h	M	non-virgin	y[1] w[*]	group M+F	0	1	0	0	1	1	0	0	1	0	0	0	0	1	1	0	0	0	0	0	0	1	0	0	0	1	1	0	0	0	0	1	0	0	0	0	0	0	0	0	0	0	0
14	L	0-19.5 h	F	non-virgin	y[1] w[*]	group M+F	1	1	0	0	1	1	0	0	1	0	0	0	0	1	1	0	0	0	0	0	0	1	0	0	0	1	1	0	0	0	0	1	0	0	0	0	0	0	0	0	0	0	0
15	R	0-19.5 h	F	non-virgin	y[1] w[*]	group M+F	1	1	0	0	1	1	0	0	1	0	0	0	0	1	1	0	0	0	0	0	0	1	0	0	0	1	1	0	0	0	0	0	0	0	0	0	0	0	0	0	0	0	0
16	L	0-19.5 h	F	non-virgin	y[1] w[*]	group M+F	1	1	0	0	1	1	1	0	1	0	0	0	0	1	1	0	0	0	0	0	0	1	0	0	0	1	1	0	0	0	0	1	0	0	0	0	0	0	0	0	0	0	0
17	L	0-19.5 h	F	non-virgin	y[1] w[*]	group M+F	0	1	0	0	1	1	0	0	1	0	0	0	0	1	1	0	0	0	0	0	0	1	0	0	0	1	1	0	0	0	0	0	0	0	0	0	0	0	0	0	0	0	0
18	R	0-19.5 h	F	non-virgin	y[1] w[*]	group M+F	0	1	0	0	1	1	0	0	1	0	0	0	0	1	1	0	0	0	0	0	0	1	0	0	0	1	1	0	0	0	0	0	0	0	0	0	0	0	0	0	0	0	0
19	L	0-19.5 h	F	non-virgin	y[1] w[*]	group M+F	1	1	0	1	1	1	0	0	1	0	1	0	0	1	1	0	0	0	1	0	0	1	0	0	0	1	1	0	0	0	0	1	0	0	0	0	0	0	0	1	0	0	0
20	R	0-19.5 h	F	non-virgin	y[1] w[*]	group M+F	1	1	0	1	1	1	0	0	1	0	0	0	0	1	1	0	0	0	0	0	0	1	0	0	0	1	1	0	0	0	0	1	0	0	0	0	0	0	0	1	0	0	0
21	L	0-19.5 h	F	non-virgin	y[1] w[*]	group M+F	1	1	0	0	1	1	0	0	1	0	0	0	0	1	1	0	0	0	0	0	0	1	0	0	0	1	1	0	0	0	0	0	0	0	0	0	0	0	1	0	0	0	0
22	R	0-19.5 h	F	non-virgin	y[1] w[*]	group M+F	1	1	0	0	1	1	0	0	1	0	0	0	0	1	1	0	0	0	0	0	0	1	0	0	0	1	1	0	0	0	0	1	0	0	0	0	0	0	0	0	0	0	0
23	R	0-19.5 h	F	non-virgin	y[1] w[*]	group M+F	1	1	0	0	1	1	0	0	1	0	0	0	0	1	1	0	0	0	0	0	0	1	0	0	0	1	1	0	0	0	0	1	0	0	0	0	0	0	0	0	0	0	0
24	R	0-19.5 h	F	non-virgin	y[1] w[*]	group M+F	1	1	0	0	1	1	0	0	1	0	0	0	0	1	1	0	0	0	0	0	0	1	0	0	0	1	1	0	0	0	0	1	0	0	0	0	0	0	0	0	0	0	0
25	L	0-19.5 h	F	non-virgin	y[1] w[*]	group M+F	1	1	0	1	1	1	0	0	1	0	1	0	0	1	1	0	0	0	0	0	0	1	0	0	0	1	1	0	0	0	0	0	0	0	0	0	0	0	0	0	0	0	0
26	R	0-19.5 h	F	non-virgin	y[1] w[*]	group M+F	1	1	1	1	1	1	0	0	1	0	0	0	0	1	1	0	0	0	0	0	0	1	0	0	0	1	1	0	0	0	0	0	0	0	0	0	0	0	0	0	0	0	0
27	L	0-19.5 h	F	non-virgin	y[1] w[*]	group M+F	1	1	0	0	1	1	0	0	1	0	0	0	0	1	1	0	0	0	0	0	0	1	0	0	0	1	1	0	0	0	0	1	0	0	0	0	0	0	0	0	0	0	0
28	L	0-19.5 h	F	non-virgin	y[1] w[*]	group M+F	1	1	0	0	0	1	0	0	1	0	0	0	0	1	1	0	0	0	0	0	0	1	0	0	0	1	1	0	0	0	0	0	0	0	0	0	0	0	0	0	0	0	0
29	R	0-19.5 h	F	non-virgin	y[1] w[*]	group M+F	0	1	0	0	1	1	0	0	1	0	0	0	0	1	1	0	0	0	0	0	0	1	0	0	0	1	1	0	0	0	0	0	0	0	0	0	0	0	0	0	0	0	0
30	L	0-19.5 h	F	non-virgin	y[1] w[*]	group M+F	1	1	0	0	1	1	0	0	1	0	0	0	0	1	1	0	0	0	0	0	0	1	0	0	0	1	1	0	0	0	0	1	0	0	0	0	0	0	0	0	0	0	0
31	R	0-19.5 h	F	non-virgin	y[1] w[*]	group M+F	1	1	0	1	1	1	0	0	1	0	0	0	0	1	1	0	0	0	0	0	0	1	0	0	0	1	1	0	0	0	0	1	0	0	0	0	0	0	0	0	0	0	0
32	L	0-19.5 h	F	non-virgin	y[1] w[*]	group M+F	1	1	0	0	1	1	0	0	1	0	1	0	0	1	1	0	0	0	0	0	0	1	0	0	0	1	1	0	0	0	0	1	0	0	0	0	0	0	0	0	0	0	0
33	L	0-19.5 h	F	non-virgin	y[1] w[*]	group M+F	1	1	0	0	1	1	0	0	1	0	0	0	0	1	1	0	0	0	0	0	0	1	0	0	0	1	1	0	0	0	0	1	0	0	0	0	0	0	0	0	0	0	0
34	R	0-19.5 h	F	non-virgin	y[1] w[*]	group M+F	1	1	0	0	1	1	0	0	1	0	0	0	0	1	1	0	0	0	0	0	0	1	0	0	0	1	1	0	0	0	0	1	0	0	0	0	0	0	0	0	0	0	0
35	L	0-19.5 h	M	non-virgin	y[1] w[*]	group M+F	1	1	0	1	1	1	0	0	1	0	1	0	0	1	1	0	0	0	0	0	0	1	0	0	0	1	1	0	0	0	0	1	0	0	0	0	0	0	0	0	0	0	0
36	R	0-19.5 h	M	non-virgin	y[1] w[*]	group M+F	1	1	0	0	1	1	1	0	1	0	0	0	0	1	1	0	0	0	0	0	0	1	0	0	0	1	1	0	0	0	0	1	0	0	0	0	0	0	0	0	0	0	0
37	L	0-19.5 h	M	non-virgin	y[1] w[*]	group M+F	1	1	0	0	1	1	0	0	1	0	0	0	0	1	1	0	0	0	0	0	0	1	0	0	0	1	1	0	0	0	0	0	0	0	0	0	0	0	0	0	0	0	0
38	L	0-19.5 h	M	non-virgin	y[1] w[*]	group M+F	1	1	0	1	1	1	0	0	1	0	0	0	0	1	1	0	0	0	0	0	0	1	0	0	0	1	1	0	0	0	0	0	0	0	0	0	0	0	0	0	0	0	0
39	R	0-19.5 h	M	non-virgin	y[1] w[*]	group M+F	1	1	1	0	1	1	0	0	1	0	0	0	0	1	1	1	0	0	0	0	0	1	0	0	0	1	1	0	0	0	0	1	0	0	0	0	0	0	0	0	0	0	0
40	L	0-19.5 h	M	non-virgin	y[1] w[*]	group M+F	1	1	0	0	1	1	0	0	1	0	0	0	0	1	1	0	0	0	0	0	0	1	0	0	0	1	1	0	0	0	0	0	0	0	0	0	0	0	0	0	0	0	0
41	R	0-19.5 h	M	non-virgin	y[1] w[*]	group M+F	0	1	0	0	0	1	0	0	1	0	0	0	0	1	0	0	0	0	0	0	0	1	0	0	0	1	1	0	0	0	0	1	0	0	0	0	0	0	0	0	0	0	0
42	L	0-19.5 h	M	non-virgin	y[1] w[*]	group M+F	0	1	0	0	0	1	0	0	1	0	0	0	0	1	1	0	0	0	0	0	0	1	0	0	0	1	1	0	0	0	0	1	0	0	0	0	0	0	0	0	0	0	0
43	L	0-19.5 h	M	non-virgin	y[1] w[*]	group M+F	1	1	0	1	1	1	0	0	1	0	0	0	0	1	1	0	0	0	0	0	0	1	0	0	0	1	1	0	0	0	0	0	0	0	0	0	0	0	0	0	0	0	0
44	R	0-19.5 h	M	non-virgin	y[1] w[*]	group M+F	1	1	1	1	1	1	0	0	1	0	0	0	0	1	1	0	0	0	0	0	0	1	0	0	0	1	1	0	0	0	0	0	0	0	0	0	0	0	0	0	0	0	0
45	L	0-19.5 h	M	non-virgin	y[1] w[*]	group M+F	0	1	0	1	1	1	0	0	1	0	0	0	0	1	1	0	0	0	0	0	0	1	0	0	0	1	1	0	0	0	0	0	0	0	0	0	0	0	0	0	0	0	0
46	R	0-19.5 h	M	non-virgin	y[1] w[*]	group M+F	1	1	0	1	1	1	0	0	1	0	0	0	0	1	1	0	0	0	0	0	0	1	0	0	0	1	1	0	0	0	0	0	0	0	0	0	0	0	0	0	0	0	0
47	R	0-19.5 h	M	non-virgin	y[1] w[*]	group M+F	0	1	0	0	1	1	0	0	1	0	0	0	0	1	1	0	0	0	0	0	0	1	0	0	0	1	1	0	0	0	0	0	0	0	0	0	0	0	0	0	0	0	0
48	L	0-19.5 h	M	non-virgin	y[1] w[*]	group M+F	0	1	0	0	1	1	0	0	1	0	0	0	0	1	1	0	0	0	0	0	0	1	0	0	0	1	1	0	0	0	0	1	0	0	0	0	0	0	0	0	0	0	0
49	R	0-19.5 h	M	non-virgin	y[1] w[*]	group M+F	1	1	0	1	1	1	0	0	1	0	0	0	0	1	0	0	0	0	0	0	0	1	0	0	0	1	1	0	0	0	0	1	0	0	0	0	0	0	0	0	0	0	0
50	L	0-19.5 h	M	non-virgin	y[1] w[*]	group M+F	1	1	0	0	1	1	0	0	1	0	0	0	0	1	1	0	0	0	0	0	0	1	0	0	0	1	1	0	0	0	0	1	0	0	0	0	0	0	0	0	0	0	0
51	R	0-19.5 h	M	non-virgin	y[1] w[*]	group M+F	1	1	0	0	1	1	0	0	1	0	0	0	0	1	1	0	0	0	0	0	0	1	0	0	0	1	1	0	0	0	0	1	0	0	0	0	0	0	0	0	0	0	0
52	L	0-19.5 h	M	non-virgin	y[1] w[*]	group M+F	0	1	0	0	1	1	0	0	1	0	0	0	0	1	1	1	0	0	0	0	0	1	0	0	0	1	1	0	0	0	0	0	0	0	0	0	0	0	0	0	0	0	0
53	R	0-19.5 h	M	non-virgin	y[1] w[*]	group M+F	1	1	0	1	1	1	0	0	1	0	0	0	0	1	1	0	0	0	0	0	0	1	0	0	0	1	1	0	0	0	0	0	0	0	0	0	0	0	0	0	0	0	0
54	R	0-19.5 h	M	non-virgin	y[1] w[*]	group M+F	1	1	0	1	1	1	0	0	1	0	0	0	0	1	1	0	0	0	0	0	0	1	0	0	0	1	1	0	0	0	0	0	0	0	0	0	0	0	0	0	0	0	0
55	L	0-19.5 h	M	non-virgin	y[1] w[*]	group M+F	0	1	0	1	1	1	0	0	1	0	0	0	0	1	1	0	0	0	0	0	0	1	0	0	0	1	1	0	0	0	0	0	0	0	0	0	0	0	0	0	0	0	0
56	L	0-19.5 h	M	non-virgin	y[1] w[*]	group M+F	1	1	0	0	1	1	0	0	1	0	0	0	0	1	1	0	0	0	0	0	0	1	0	0	0	1	1	0	0	0	0	1	0	0	0	0	0	0	0	0	0	0	0
57	R	0-19.5 h	M	non-virgin	y[1] w[*]	group M+F	0	1	1	0	1	1	0	0	1	0	0	0	0	1	1	0	0	0	0	0	0	1	0	0	0	1	1	0	0	0	0	0	0	0	0	0	0	0	0	0	0	0	0
58	R	0-19.5 h	M	non-virgin	y[1] w[*]	group M+F	1	1	0	1	1	1	0	0	1	0	0	0	0	1	1	0	0	0	0	0	0	1	0	0	0	1	1	0	0	0	0	1	0	0	0	0	0	0	0	0	0	0	0
59	L	0-19.5 h	M	non-virgin	y[1] w[*]	group M+F	1	1	0	0	1	1	0	0	1	0	0	0	0	1	1	0	0	0	0	0	0	1	0	0	0	1	1	0	0	0	0	1	0	0	0	0	0	0	0	0	0	0	0
60	R	0-19.5 h	M	non-virgin	y[1] w[*]	group M+F	0	1	0	1	0	1	0	0	1	0	0	0	0	1	1	0	0	0	0	0	0	1	0	0	0	1	1	0	0	0	0	1	0	0	0	0	0	0	0	0	0	0	0
61	R	0-19.5 h	M	non-virgin	y[1] w[*]	group M+F	1	1	0	0	1	1	0	0	1	0	0	0	0	1	1	0	0	0	0	0	0	1	0	0	0	1	1	0	0	0	0	1	0	0	0	1	0	0	0	0	1	0	0
62	L	0-19.5 h	M	non-virgin	y[1] w[*]	group M+F	0	1	0	0	1	1	0	0	1	0	0	0	0	1	1	0	0	0	0	0	0	1	0	0	0	1	1	0	0	0	0	0	0	0	0	0	0	0	0	0	0	0	0
63	L	0-19.5 h	M	non-virgin	y[1] w[*]	group M+F	1	1	0	1	1	1	0	0	1	0	0	0	0	1	1	0	0	0	0	0	0	1	0	0	0	1	1	0	0	0	0	0	0	0	0	0	0	0	0	0	0	0	0
64	R	0-19.5 h	M	non-virgin	y[1] w[*]	group M+F	0	1	0	0	1	1	0	0	1	0	0	0	0	1	1	0	0	0	0	0	0	1	0	0	0	1	1	0	0	0	0	0	0	0	0	0	0	0	0	0	0	0	0
65	L	0-21 h	M	non-virgin	y[1] w[*]	group M+F	0	1	0	0	1	1	0	0	1	0	0	0	0	1	1	0	0	0	0	0	0	1	0	0	0	1	1	0	0	0	0	0	0	0	0	0	0	0	0	0	0	0	0
66	R	0-21 h	M	non-virgin	y[1] w[*]	group M+F	1	1	0	1	1	1	0	0	1	0	0	0	0	1	1	0	0	0	0	0	0	1	0	0	0	1	1	0	0	0	0	0	0	0	0	0	0	0	0	0	1	0	0
67	L	0-21 h	M	non-virgin	y[1] w[*]	group M+F	1	1	0	0	1	1	0	0	1	0	0	0	0	1	1	0	0	0	0	0	0	1	0	0	0	1	1	0	0	0	0	1	0	0	0	0	0	0	0	0	0	0	0
68	R	0-21 h	M	non-virgin	y[1] w[*]	group M+F	1	1	0	0	1	1	0	0	1	0	0	0	0	1	1	0	0	0	0	0	0	1	0	0	0	1	1	0	0	0	0	1	0	0	0	0	0	0	0	0	0	0	0
69	L	0-21 h	M	non-virgin	y[1] w[*]	group M+F	1	1	0	0	1	1	0	0	1	0	0	0	0	1	1	0	0	0	0	0	0	1	0	0	0	1	1	0	0	0	0	0	0	0	0	0	0	0	0	0	0	0	0
70	R	0-21 h	M	non-virgin	y[1] w[*]	group M+F	0	1	0	0	1	1	0	0	1	0	0	0	0	1	1	0	0	0	0	0	0	1	0	0	0	1	1	0	0	0	0	1	0	0	0	0	0	0	1	0	1	0	0
71	L	0-21 h	M	non-virgin	y[1] w[*]	group M+F	0	1	0	0	1	1	0	0	1	0	0	0	0	1	1	0	0	0	0	0	0	1	0	0	0	1	1	0	0	0	0	1	0	0	0	0	0	0	0	0	1	0	0
72	R	0-21 h	M	non-virgin	y[1] w[*]	group M+F	0	1	0	0	1	1	0	0	1	0	0	0	0	1	1	0	0	0	0	0	0	1	0	0	0	1	1	0	0	0	0	1	0	0	0	0	0	0	0	0	0	0	0
73	L	0-21 h	M	non-virgin	y[1] w[*]	group M+F	1	1	0	0	1	1	0	0	1	0	0	0	0	1	1	0	0	0	0	0	0	0	0	0	0	1	1	0	0	0	0	0	0	0	0	0	0	0	0	0	0	0	0
74	L	0-21 h	M	non-virgin	y[1] w[*]	group M+F	1	1	0	0	1	1	0	0	1	0	1	0	0	1	1	0	0	0	0	0	0	1	0	0	0	1	1	0	0	0	0	0	0	0	0	0	0	0	0	0	0	0	0
75	R	0-21 h	M	non-virgin	y[1] w[*]	group M+F	0	1	0	0	1	1	0	0	1	0	0	0	0	1	1	0	0	0	0	0	0	1	0	0	0	1	1	0	0	0	0	1	0	0	0	0	0	0	0	0	0	0	0
76	L	0-21 h	F	non-virgin	y[1] w[*]	group M+F	1	1	0	1	1	1	0	0	1	0	0	0	0	1	1	0	0	0	0	0	0	1	0	0	0	1	1	0	0	0	0	1	0	0	0	0	0	0	0	0	0	0	0
77	L	0-21 h	F	non-virgin	y[1] w[*]	group M+F	1	1	0	1	1	1	0	0	1	0	1	0	0	1	1	0	0	0	0	0	0	1	0	0	0	1	1	0	0	0	0	1	0	0	0	0	0	0	0	0	0	0	0
78	R	0-21 h	F	non-virgin	y[1] w[*]	group M+F	1	1	0	0	1	1	0	0	1	0	0	0	0	1	1	0	0	0	0	0	0	1	0	0	0	1	1	0	0	0	0	1	0	0	0	0	0	0	0	0	0	0	0
79	R	0-21 h	F	non-virgin	y[1] w[*]	group M+F	1	1	0	1	1	1	0	0	1	0	0	0	0	1	1	0	0	0	0	0	0	1	0	0	0	1	1	0	0	0	0	0	0	0	0	0	0	0	0	0	0	0	0
80	L	0-21 h	F	non-virgin	y[1] w[*]	group M+F	1	1	0	0	1	1	0	0	1	0	0	0	0	1	1	0	0	0	0	0	0	1	0	0	0	1	1	0	0	0	0	1	0	0	0	0	0	0	0	0	1	0	0
81	R	0-21 h	F	non-virgin	y[1] w[*]	group M+F	1	1	0	0	1	1	0	0	1	0	0	0	0	1	1	0	0	0	0	0	0	1	0	0	0	1	1	0	0	0	0	0	0	0	0	0	0	0	0	0	0	0	0
82	L	0-21 h	F	non-virgin	y[1] w[*]	group M+F	1	1	0	1	1	1	0	0	1	0	0	0	0	1	1	0	0	0	0	0	0	1	0	0	0	1	1	0	0	0	0	0	0	0	0	0	0	0	0	0	0	0	0
83	R	0-21 h	F	non-virgin	y[1] w[*]	group M+F	1	1	0	1	1	1	0	0	1	0	0	0	0	1	1	0	0	0	0	0	0	1	0	0	0	1	1	0	0	0	0	0	0	0	0	0	0	0	0	0	0	0	0
84	L	0-21 h	F	non-virgin	y[1] w[*]	group M+F	1	1	0	0	1	1	0	0	1	0	0	0	0	1	1	0	0	0	0	0	0	1	0	0	0	1	1	0	0	0	0	0	0	0	0	0	0	0	0	0	0	0	0
85	R	0-21 h	F	non-virgin	y[1] w[*]	group M+F	1	1	0	0	1	1	0	0	1	0	0	0	0	1	1	0	0	0	0	0	0	1	0	0	0	1	1	0	0	0	0	1	0	0	0	0	0	0	0	0	0	0	0
86	L	0-21 h	F	non-virgin	y[1] w[*]	group M+F	1	1	0	0	1	1	0	0	1	0	1	0	0	1	1	0	0	0	0	0	0	1	0	0	0	1	1	0	0	0	0	0	0	0	0	0	0	0	0	1	0	0	0
87	R	0-21 h	F	non-virgin	y[1] w[*]	group M+F	1	1	0	1	1	1	0	0	1	0	1	0	0	1	1	0	0	0	1	0	0	1	0	0	0	1	1	0	0	0	0	0	0	0	0	0	0	0	0	0	0	0	0
88	R	0-21 h	F	non-virgin	y[1] w[*]	group M+F	1	1	0	0	1	1	0	0	1	0	0	0	0	1	1	0	0	0	0	0	0	1	0	0	0	1	1	0	0	0	0	1	0	0	0	0	0	0	0	0	0	0	0
89	L	0-23 h	F	non-virgin	y[1] w[*]	group M+F	1	1	0	1	1	1	0	0	1	0	0	0	0	1	1	0	0	0	0	0	0	1	0	0	0	1	1	0	0	0	0	1	0	0	0	0	0	0	0	0	0	0	0
90	R	0-23 h	F	non-virgin	y[1] w[*]	group M+F	1	1	0	0	1	1	0	0	1	0	0	0	0	1	1	1	0	0	0	0	0	1	0	0	0	1	1	0	0	0	0	0	0	0	0	0	0	0	0	0	0	0	0
91	L	0-23 h	F	non-virgin	y[1] w[*]	group M+F	1	1	0	0	1	1	0	0	1	0	0	0	0	1	1	0	0	0	0	0	0	1	0	0	0	1	1	0	0	0	0	1	0	0	0	0	0	0	0	0	0	0	0
92	L	0-23 h	F	non-virgin	y[1] w[*]	group M+F	1	1	0	1	1	1	0	0	1	0	0	0	0	1	1	0	0	0	0	0	0	1	0	0	0	1	1	0	0	0	0	1	0	0	0	0	0	0	0	1	0	0	0
93	L	0-23 h	F	non-virgin	y[1] w[*]	group M+F	1	1	0	0	1	1	0	0	1	0	0	0	0	1	1	0	0	0	0	0	0	1	0	0	0	1	1	0	0	0	0	1	0	0	0	0	0	0	0	1	0	0	0
94	R	0-23 h	F	non-virgin	y[1] w[*]	group M+F	1	1	0	1	1	1	0	0	1	0	1	0	0	1	1	0	0	0	0	0	0	1	0	0	0	1	1	0	0	0	0	0	0	0	0	0	0	0	0	1	0	0	0
95	L	0-23 h	F	non-virgin	y[1] w[*]	group M+F	1	1	0	1	1	1	0	0	1	0	0	0	0	1	1	0	0	0	0	0	0	1	0	0	0	1	1	0	0	0	0	1	0	0	0	0	0	0	0	0	0	0	0
96	R	0-23 h	F	non-virgin	y[1] w[*]	group M+F	1	1	0	0	1	1	0	0	1	0	0	0	0	1	1	0	0	0	0	0	0	1	0	0	0	1	1	0	0	0	0	0	0	0	0	0	0	0	0	0	0	0	0
97	L	0-23 h	F	non-virgin	y[1] w[*]	group M+F	1	1	0	1	1	1	0	0	1	0	1	0	0	1	1	1	0	0	0	0	0	1	0	0	0	1	1	0	0	0	0	1	0	0	0	0	0	0	0	0	0	0	0
98	R	0-23 h	F	non-virgin	y[1] w[*]	group M+F	1	1	0	1	1	1	0	0	1	0	0	0	0	1	1	0	0	0	0	0	0	1	0	0	0	1	1	0	0	0	0	1	0	0	0	0	0	0	0	1	0	0	0
99	L	0-23 h	F	non-virgin	y[1] w[*]	group M+F	1	1	0	1	1	1	0	0	1	0	1	0	0	1	1	0	0	0	0	0	0	1	0	0	0	1	1	0	0	0	0	1	0	0	0	0	0	0	0	0	0	0	0
100	R	0-23 h	F	non-virgin	y[1] w[*]	group M+F	1	1	0	1	1	1	0	0	1	0	1	0	0	1	1	0	0	0	0	0	0	1	0	0	0	1	1	0	0	0	0	1	0	0	0	0	0	0	0	0	1	0	0
101	L	0-23 h	F	non-virgin	y[1] w[*]	group M+F	1	1	0	1	1	1	0	0	1	0	0	0	0	1	1	0	0	0	0	0	0	1	0	0	0	1	1	0	0	0	0	1	0	0	0	0	0	0	0	0	0	0	0
102	R	0-23 h	F	non-virgin	y[1] w[*]	group M+F	1	1	0	0	1	1	0	0	1	0	1	0	0	1	1	1	0	0	1	0	0	1	0	0	0	1	1	0	0	0	0	1	0	0	0	0	0	0	0	1	0	0	0
103	R	0-23 h	F	non-virgin	y[1] w[*]	group M+F	1	1	0	0	1	1	0	0	1	0	0	0	0	1	1	0	0	0	0	0	0	1	0	0	0	1	1	0	0	0	0	0	0	0	0	0	0	0	0	0	0	0	0
104	R	0-23 h	F	non-virgin	y[1] w[*]	group M+F	1	1	0	1	1	1	0	0	1	0	0	0	0	1	1	0	0	0	0	0	0	1	0	0	0	1	1	0	0	0	0	1	0	0	0	0	0	0	0	1	0	0	0
105	L	0-23 h	F	non-virgin	y[1] w[*]	group M+F	1	1	0	1	1	1	0	0	1	0	1	0	0	1	1	0	0	0	0	0	0	1	0	0	0	1	1	0	0	0	0	1	0	0	0	0	0	0	0	0	0	0	0
106	L	0-23 h	F	non-virgin	y[1] w[*]	group M+F	1	1	0	1	1	1	0	0	1	0	1	0	0	1	1	0	0	0	0	0	0	1	0	0	0	1	1	0	0	0	0	1	0	0	0	0	0	0	0	0	0	0	0
107	R	0-23 h	F	non-virgin	y[1] w[*]	group M+F	1	1	0	0	1	1	0	0	1	0	0	0	0	1	1	0	0	0	0	0	0	1	0	0	0	1	1	0	0	0	0	0	0	0	0	0	0	0	0	0	0	0	0
108	R	0-23 h	F	non-virgin	y[1] w[*]	group M+F	1	1	0	0	1	1	0	0	1	0	1	0	0	1	1	0	0	0	0	0	0	1	0	0	0	1	1	0	0	0	0	1	0	0	0	0	0	0	0	0	0	0	0
109	R	0-23 h	F	non-virgin	y[1] w[*]	group M+F	1	1	0	1	1	1	0	0	1	0	0	0	0	1	1	0	0	0	0	0	0	1	0	0	0	1	1	0	0	0	0	1	0	0	0	0	0	0	0	0	0	0	0
110	L	0-23 h	F	non-virgin	y[1] w[*]	group M+F	1	1	0	0	1	1	0	0	1	0	1	0	0	1	1	0	0	0	0	0	0	1	0	0	0	1	1	0	0	0	0	1	0	0	0	0	0	0	0	0	0	0	0
111	L	0-23 h	F	non-virgin	y[1] w[*]	group M+F	1	1	0	0	1	1	0	0	1	0	0	0	0	1	1	0	0	0	0	0	0	1	0	0	0	1	1	0	0	0	0	0	0	0	0	0	0	0	0	0	0	0	0
112	R	0-23 h	F	non-virgin	y[1] w[*]	group M+F	1	1	0	0	1	1	0	0	1	0	0	0	0	1	1	1	0	0	0	0	0	1	0	0	0	1	1	0	0	0	0	1	0	0	0	0	0	0	0	1	0	0	0
113	L	0-23 h	F	non-virgin	y[1] w[*]	group M+F	1	1	0	1	1	1	0	0	1	0	1	0	0	1	1	0	0	0	0	0	0	1	0	0	0	1	1	0	0	0	0	1	0	0	0	0	0	0	0	0	0	0	0
114	R	0-23 h	F	non-virgin	y[1] w[*]	group M+F	1	1	0	0	1	1	0	0	1	0	1	0	0	1	1	0	0	0	0	0	0	1	0	0	0	1	1	0	0	0	0	1	0	0	0	0	0	0	0	0	0	0	0
115	L	0-23 h	F	non-virgin	y[1] w[*]	group M+F	1	1	0	1	1	1	0	0	1	0	1	0	0	1	1	0	0	0	0	0	0	1	0	0	0	1	1	0	0	0	0	1	0	0	0	0	0	0	0	1	0	0	0
116	R	0-23 h	F	non-virgin	y[1] w[*]	group M+F	1	1	0	1	1	1	0	0	1	0	0	0	0	1	1	1	0	0	0	0	0	1	0	0	0	1	1	0	0	0	0	0	0	0	0	0	0	0	0	0	0	0	0
117	L	0-23 h	F	non-virgin	y[1] w[*]	group M+F	1	1	0	1	1	1	0	0	1	0	1	0	0	1	1	0	0	0	0	0	0	1	0	0	0	1	1	0	0	0	0	1	0	0	0	0	0	0	0	1	0	0	0
118	R	0-23 h	F	non-virgin	y[1] w[*]	group M+F	1	1	0	1	1	1	0	0	1	0	1	0	0	1	1	1	0	0	0	0	0	1	0	0	0	1	1	0	0	0	0	1	0	0	0	0	0	0	0	0	0	0	0
119	L	0-23 h	F	non-virgin	y[1] w[*]	group M+F	1	1	0	1	1	1	0	0	1	0	1	0	0	1	1	1	0	0	0	0	0	1	0	0	0	1	1	0	0	0	0	1	0	0	0	0	0	0	0	1	0	0	0
120	R	0-23 h	F	non-virgin	y[1] w[*]	group M+F	1	1	0	1	1	1	0	0	1	0	1	0	0	1	1	0	0	0	0	0	0	1	0	0	0	1	1	0	0	0	0	1	0	0	0	0	0	0	0	1	0	0	0
121	L	0-23 h	F	non-virgin	y[1] w[*]	group M+F	1	1	0	1	1	1	0	0	1	0	1	0	0	1	1	1	0	0	0	0	0	1	0	0	0	1	1	0	0	0	0	1	0	0	0	0	0	0	0	0	0	0	0
122	R	0-23 h	F	non-virgin	y[1] w[*]	group M+F	1	1	1	0	1	1	0	0	1	0	1	0	0	1	1	0	0	0	0	0	0	1	0	0	0	1	1	0	0	0	0	1	0	0	0	0	0	0	0	1	0	0	0
123	R	0-23 h	F	non-virgin	y[1] w[*]	group M+F	1	1	0	1	1	1	0	0	1	0	1	0	0	1	1	1	0	0	1	0	0	1	0	0	0	1	1	0	0	0	0	1	0	0	0	0	0	0	0	1	0	0	0
124	L	0-23 h	M	non-virgin	y[1] w[*]	group M+F	1	1	0	1	1	1	0	0	1	0	0	0	0	1	1	0	0	0	0	0	0	1	0	0	0	1	1	0	0	0	0	0	0	0	0	0	0	0	0	0	0	0	0
125	R	0-23 h	M	non-virgin	y[1] w[*]	group M+F	1	1	0	1	1	1	0	0	1	0	0	0	0	1	1	0	0	0	0	0	0	1	0	0	0	1	1	0	0	0	0	1	0	0	0	0	0	0	0	0	0	0	0
126	R	0-23 h	M	non-virgin	y[1] w[*]	group M+F	1	1	0	1	1	1	0	0	1	0	0	0	0	1	1	0	0	0	0	0	0	1	0	0	0	1	1	0	0	0	0	1	0	0	0	0	0	0	0	0	0	0	0
127	L	0-23 h	M	non-virgin	y[1] w[*]	group M+F	1	1	1	0	1	1	0	0	1	0	0	0	0	1	1	0	0	0	0	0	0	1	0	0	0	1	1	0	0	0	0	1	0	0	0	0	0	0	0	0	0	0	0
128	R	0-23 h	M	non-virgin	y[1] w[*]	group M+F	1	1	0	0	1	1	0	0	1	0	1	0	0	1	1	0	0	0	0	0	0	1	0	0	0	1	1	0	0	0	0	1	0	0	0	0	0	0	0	0	0	0	0
129	R	0-23 h	M	non-virgin	y[1] w[*]	group M+F	1	1	0	1	0	1	0	0	1	0	0	0	0	1	1	0	0	0	0	0	0	1	0	0	0	1	1	0	0	0	0	1	0	0	0	0	0	0	0	0	0	0	0
130	L	0-23 h	M	non-virgin	y[1] w[*]	group M+F	1	1	1	0	1	1	0	0	1	0	0	0	0	1	1	0	0	0	0	0	0	1	0	0	0	1	1	0	0	0	0	0	0	0	0	0	0	0	0	0	0	0	0
131	R	0-23 h	M	non-virgin	y[1] w[*]	group M+F	1	1	0	1	1	1	0	0	1	0	0	0	0	1	1	0	0	0	0	0	0	1	0	0	0	1	1	0	0	0	0	0	0	0	0	0	0	0	0	0	0	0	0
132	R	0-23 h	M	non-virgin	y[1] w[*]	group M+F	1	1	1	1	1	1	0	0	1	0	0	0	0	1	1	0	0	0	0	0	0	1	0	0	0	1	1	0	0	0	0	1	0	0	0	0	0	0	0	0	0	0	0
133	L	0-23 h	M	non-virgin	y[1] w[*]	group M+F	1	1	1	0	1	1	0	0	1	0	0	0	0	1	1	0	0	0	0	0	0	1	0	0	0	1	1	0	0	0	0	1	0	0	0	0	0	0	0	0	0	0	0
134	L	0-23 h	M	non-virgin	y[1] w[*]	group M+F	1	1	0	1	1	1	0	0	1	0	0	0	0	1	0	0	0	0	0	0	0	1	0	0	0	1	1	0	0	0	0	0	0	0	0	0	0	0	0	0	1	0	0
135	R	0-23 h	M	non-virgin	y[1] w[*]	group M+F	1	1	0	1	1	1	1	1	1	0	1	0	0	1	1	0	0	0	0	0	0	1	0	0	0	1	1	0	0	0	0	1	0	0	0	0	0	0	0	0	0	0	0
136	L	0-23 h	M	non-virgin	y[1] w[*]	group M+F	1	1	0	0	1	1	0	0	1	0	0	0	0	1	1	0	0	0	0	0	0	1	0	0	0	1	1	0	0	0	0	0	0	0	0	0	0	0	0	0	0	0	0
137	R	0-23 h	M	non-virgin	y[1] w[*]	group M+F	0	1	0	0	1	1	0	0	1	0	0	0	0	1	1	0	0	0	0	0	0	1	0	0	0	1	1	0	0	0	0	0	0	0	0	0	0	0	0	0	0	0	0
138	L	0-23 h	M	non-virgin	y[1] w[*]	group M+F	1	1	0	1	0	1	0	0	1	0	0	0	0	1	1	0	0	0	0	0	0	1	0	0	0	1	1	0	0	0	0	1	0	0	0	0	0	0	0	0	0	0	0
139	R	0-23 h	M	non-virgin	y[1] w[*]	group M+F	1	1	0	1	1	1	0	0	1	0	0	0	0	1	1	0	0	0	0	0	0	1	0	0	0	1	1	0	0	0	0	1	0	0	0	0	0	0	0	0	0	0	0
140	R	0-23 h	M	non-virgin	y[1] w[*]	group M+F	0	1	0	1	1	1	0	0	1	0	0	0	0	1	1	0	0	0	0	0	0	1	0	0	0	1	1	0	0	0	0	0	0	0	0	0	0	0	0	0	0	0	0
141	L	0-23 h	M	non-virgin	y[1] w[*]	group M+F	1	1	0	1	1	1	0	0	1	0	1	0	0	1	1	1	0	0	0	0	0	1	0	0	0	1	1	0	0	0	0	0	0	0	0	0	0	0	0	0	0	0	0
142	L	0-23 h	M	non-virgin	y[1] w[*]	group M+F	1	1	0	1	1	1	0	0	1	0	0	0	0	1	1	0	0	0	0	0	0	1	0	0	0	1	1	0	0	0	0	0	0	0	0	0	0	0	0	0	0	0	0
143	L	14 day	F	non-virgin	y[1] w[*]	group M+F	1	1	0	1	1	1	0	0	1	0	0	0	0	1	1	0	0	0	0	0	0	1	0	0	0	1	1	0	0	0	0	0	0	0	0	0	0	0	0	1	1	0	0
144	R	14 day	F	non-virgin	y[1] w[*]	group M+F	1	1	0	1	1	1	0	0	1	0	0	0	0	1	1	0	0	0	0	0	0	1	0	0	0	1	1	0	0	0	0	1	0	0	0	0	0	0	0	0	0	0	0
145	L	14 day	F	non-virgin	y[1] w[*]	group M+F	1	1	0	1	1	1	0	0	1	0	1	0	0	1	1	0	0	0	0	0	0	1	0	0	0	1	1	0	0	0	0	0	0	0	0	0	0	0	0	0	0	0	0
146	R	14 day	F	non-virgin	y[1] w[*]	group M+F	1	1	0	0	1	1	0	0	1	0	0	0	0	1	1	0	0	0	0	0	0	1	0	0	0	1	1	0	0	0	0	0	0	0	0	0	0	0	0	0	0	0	0
147	R	14 day	F	non-virgin	y[1] w[*]	group M+F	0	1	0	0	1	1	0	0	1	0	1	0	0	1	1	0	0	0	0	0	0	0	0	0	0	1	1	0	0	0	0	1	0	0	0	0	0	0	0	1	1	0	0
148	R	14 day	F	non-virgin	y[1] w[*]	group M+F	1	1	0	1	1	1	0	0	1	0	1	0	0	1	1	0	0	0	0	0	0	1	0	0	0	1	1	0	0	0	0	1	0	0	0	0	0	0	0	0	0	0	0
149	R	14 day	F	non-virgin	y[1] w[*]	group M+F	1	1	0	1	1	1	0	0	1	0	1	0	0	1	1	0	0	0	0	0	0	1	0	0	0	1	1	0	0	0	0	1	0	0	0	0	0	0	0	0	0	0	0
150	L	14 day	F	non-virgin	y[1] w[*]	group M+F	1	1	0	0	1	1	0	0	1	0	1	0	0	1	1	0	0	0	0	0	0	1	0	0	0	1	1	0	0	0	0	1	0	0	0	0	0	0	0	0	0	0	0
151	L	14 day	F	non-virgin	y[1] w[*]	group M+F	1	1	1	1	1	1	0	0	1	0	0	0	0	1	1	1	0	0	1	0	0	1	0	0	0	1	1	0	0	0	0	1	0	0	0	0	0	0	0	0	0	0	0
152	R	14 day	M	non-virgin	y[1] w[*]	group M+F	1	1	0	0	1	1	0	0	1	0	0	0	0	1	1	0	0	0	0	0	0	1	0	0	0	1	1	0	0	0	0	1	0	0	0	0	0	0	0	0	0	0	0
153	R	14 day	M	non-virgin	y[1] w[*]	group M+F	1	1	0	1	1	1	0	0	1	0	1	0	0	1	1	0	0	0	0	0	0	1	0	0	0	1	1	0	0	0	0	1	0	0	0	0	0	0	0	0	1	0	0
154	L	14 day	M	non-virgin	y[1] w[*]	group M+F	0	1	0	0	1	1	0	0	1	0	0	0	0	1	1	0	0	0	0	0	0	1	0	0	0	1	1	0	0	0	0	0	0	0	0	0	0	0	0	0	0	0	0
155	R	14 day	M	non-virgin	y[1] w[*]	group M+F	0	1	0	0	1	1	0	0	1	0	0	0	0	1	1	0	0	0	0	0	0	1	0	0	0	1	1	0	0	0	0	1	0	0	0	0	0	0	0	0	0	0	0
156	L	14 day	M	non-virgin	y[1] w[*]	group M+F	1	1	0	1	1	1	0	0	1	0	1	0	0	1	1	0	0	0	0	0	0	1	0	0	0	1	1	0	0	0	0	0	0	0	0	0	0	0	0	0	0	0	0
157	R	14 day	M	non-virgin	y[1] w[*]	group M+F	1	1	0	0	1	1	0	0	1	0	0	0	0	1	1	0	0	0	0	0	0	1	0	0	0	1	1	0	0	0	0	1	0	0	0	0	0	0	0	0	0	0	0
158	L	14 day	M	non-virgin	y[1] w[*]	group M+F	1	1	0	0	1	1	0	0	1	0	0	0	0	1	1	0	0	0	0	0	0	1	0	0	0	1	1	0	0	0	0	1	0	0	0	0	0	0	0	0	0	0	0
159	L	14 day	M	non-virgin	y[1] w[*]	group M+F	1	1	0	0	1	1	0	0	1	0	0	0	0	1	1	0	0	0	0	0	0	1	0	0	0	1	1	0	0	0	0	0	0	0	0	0	0	0	0	0	0	0	0
160	R	14 day	M	non-virgin	y[1] w[*]	group M+F	0	1	0	1	1	1	0	0	1	0	0	0	0	1	1	0	0	0	0	0	0	1	0	0	0	1	1	0	0	0	0	0	0	0	0	0	0	0	0	0	0	0	0
161	R	14 day	M	non-virgin	y[1] w[*]	group M+F	1	1	0	1	1	1	0	0	1	0	0	0	0	1	1	0	0	0	0	0	0	0	0	0	0	1	1	0	0	0	0	0	0	0	0	0	0	0	0	0	0	0	0
162	L	14 day	F	non-virgin	y[1] w[*]	group M+F	1	1	0	1	1	1	0	0	1	0	1	0	0	1	1	0	0	0	0	0	0	1	0	0	0	1	1	0	0	0	0	1	0	0	0	0	0	0	0	0	0	0	0
163	L	14 day	F	non-virgin	y[1] w[*]	group M+F	1	1	0	1	1	1	0	0	1	0	1	0	0	1	1	1	0	0	0	0	0	1	0	0	0	1	1	0	0	0	0	1	0	0	0	0	0	0	0	0	0	0	0
164	R	14 day	F	non-virgin	y[1] w[*]	group M+F	1	1	0	1	1	1	0	0	1	0	0	0	0	1	1	0	0	0	0	0	0	1	0	0	0	1	1	0	0	0	0	1	0	0	0	0	0	0	0	1	1	0	0
165	R	14 day	M	non-virgin	y[1] w[*]	group M+F	1	1	0	1	1	1	0	0	1	0	0	0	0	1	1	0	0	0	0	0	0	1	0	0	0	1	1	0	0	0	0	0	0	0	0	0	0	0	0	0	0	0	0
166	L	14 day	M	non-virgin	y[1] w[*]	group M+F	0	1	1	0	0	1	0	0	1	0	0	0	0	1	1	0	0	0	0	0	0	1	0	0	0	1	1	0	0	0	0	1	0	0	0	0	0	0	0	0	0	0	0
167	L	14 day	M	non-virgin	y[1] w[*]	group M+F	1	1	0	0	1	1	0	0	1	0	0	0	0	1	1	0	0	0	0	0	0	1	0	0	0	1	1	0	0	0	0	1	0	0	0	0	0	0	0	0	0	0	0
168	L	14 day	M	non-virgin	y[1] w[*]	group M+F	0	1	1	0	1	1	0	0	1	0	0	0	0	1	1	0	0	0	0	0	0	1	0	0	0	1	1	0	0	0	0	0	0	0	0	0	0	0	0	0	0	0	0
169	R	14 day	M	non-virgin	y[1] w[*]	group M+F	1	1	0	1	1	1	0	0	1	0	0	0	0	1	1	0	0	0	0	0	0	1	0	0	0	1	1	0	0	0	0	1	0	0	0	0	0	0	0	0	0	0	0
170	L	14 day	F	non-virgin	y[1] w[*]	group M+F	1	1	0	1	1	1	0	0	1	0	0	0	0	1	1	0	0	0	0	0	0	1	0	0	0	1	1	0	0	0	0	1	0	0	0	0	0	0	0	0	0	0	0
171	R	14 day	F	non-virgin	y[1] w[*]	group M+F	1	1	0	1	1	1	0	0	1	0	0	0	0	1	1	0	0	0	0	0	0	1	0	0	0	1	1	0	0	0	0	1	0	0	0	0	0	0	0	0	0	0	0
172	L	14 day	F	non-virgin	y[1] w[*]	group M+F	1	1	0	1	1	1	0	0	1	0	1	0	0	1	1	1	0	0	0	0	0	1	0	0	0	1	1	0	0	0	0	1	0	0	0	0	0	0	0	1	1	0	0
173	R	14 day	F	non-virgin	y[1] w[*]	group M+F	1	1	0	1	1	1	0	0	1	0	0	0	0	1	1	0	0	0	0	0	0	1	0	0	0	1	1	0	0	0	0	1	0	0	0	0	0	0	1	0	0	0	0
174	L	14 day	F	non-virgin	y[1] w[*]	group M+F	1	1	0	1	1	1	0	0	1	0	1	0	0	1	1	0	0	0	0	0	0	1	0	0	0	1	1	0	0	0	0	1	0	0	0	0	0	0	0	1	0	0	0
175	L	14 day	F	non-virgin	y[1] w[*]	group M+F	1	1	0	1	1	1	0	0	1	0	1	0	0	1	1	1	0	0	1	0	0	1	0	0	0	1	1	0	0	0	0	1	0	0	0	0	0	0	1	0	1	0	0
176	R	14 day	F	non-virgin	y[1] w[*]	group M+F	1	1	0	1	1	1	0	0	1	0	0	0	0	1	1	1	0	0	0	0	0	1	0	0	0	1	1	0	0	0	0	1	0	0	0	0	0	0	0	0	0	0	0
177	L	14 day	F	non-virgin	y[1] w[*]	group M+F	1	1	0	1	1	1	0	0	1	0	0	0	0	1	1	0	0	0	0	0	0	1	0	0	0	1	1	0	0	0	0	1	0	0	0	0	0	0	0	0	0	0	0
178	R	14 day	F	non-virgin	y[1] w[*]	group M+F	1	1	0	1	1	1	0	0	1	0	0	0	0	1	1	0	0	0	0	0	0	1	0	0	0	1	1	0	0	0	0	1	0	0	0	0	0	0	0	0	0	0	0
179	L	14 day	F	non-virgin	y[1] w[*]	group M+F	1	1	0	1	1	1	0	0	1	0	1	0	0	1	1	0	0	0	1	0	0	1	0	0	0	1	1	0	0	0	0	1	0	0	0	0	0	0	0	0	0	0	0
180	L	14 day	F	non-virgin	y[1] w[*]	group M+F	1	1	0	1	1	1	0	0	1	0	1	0	0	1	1	0	0	0	0	0	0	1	0	0	0	1	1	0	0	0	0	1	0	0	0	0	0	0	0	1	0	0	0
181	R	14 day	F	non-virgin	y[1] w[*]	group M+F	1	1	1	1	1	1	0	0	1	0	1	0	0	1	1	0	0	0	0	0	0	1	0	0	0	1	1	0	0	0	0	1	0	0	0	0	0	0	0	1	0	0	0
182	L	14 day	F	non-virgin	y[1] w[*]	group M+F	1	1	0	1	1	1	0	0	1	0	1	0	0	1	1	0	0	0	0	0	0	1	0	0	0	1	1	0	1	0	0	1	0	0	0	0	0	0	1	1	1	0	0
183	R	14 day	F	non-virgin	y[1] w[*]	group M+F	1	1	0	1	1	1	0	0	1	0	1	0	0	1	1	0	0	0	0	0	0	1	0	0	0	1	1	0	0	0	0	1	0	0	0	0	0	0	0	1	0	0	0
184	L	14 day	F	non-virgin	y[1] w[*]	group M+F	1	1	0	1	1	1	0	0	1	0	0	0	0	1	1	0	0	0	0	0	0	1	0	0	0	1	1	0	0	0	0	1	0	0	0	0	0	0	0	0	0	0	0
185	L	14 day	M	non-virgin	y[1] w[*]	group M+F	1	1	1	1	1	1	0	0	1	0	1	0	0	1	1	1	0	0	1	0	0	1	0	0	0	1	1	0	0	0	0	0	0	0	0	0	0	0	0	0	0	0	0
186	L	14 day	M	non-virgin	y[1] w[*]	group M+F	1	1	0	0	1	1	0	0	1	0	1	0	0	1	1	0	0	0	0	0	0	1	0	0	0	1	1	0	0	0	0	1	0	0	0	0	0	0	1	0	0	0	0
187	L	14 day	M	non-virgin	y[1] w[*]	group M+F	0	1	0	0	1	1	0	0	1	0	0	0	0	1	1	0	0	0	0	0	0	1	0	0	0	1	1	0	0	0	0	1	0	0	0	0	0	0	0	0	0	0	0
188	R	14 day	M	non-virgin	y[1] w[*]	group M+F	1	1	1	1	1	1	0	0	1	0	0	0	0	1	1	0	0	0	0	0	0	1	0	0	0	1	1	0	0	0	0	1	0	0	0	0	0	0	0	0	0	0	0
189	L	14 day	M	non-virgin	y[1] w[*]	group M+F	1	1	0	1	1	1	0	0	1	0	1	0	0	1	1	0	0	0	0	0	0	1	0	0	0	1	1	0	0	0	0	1	0	0	0	0	0	0	0	0	0	0	0
190	R	14 day	M	non-virgin	y[1] w[*]	group M+F	1	1	0	1	1	1	0	0	1	0	0	0	0	1	1	0	0	0	0	0	0	1	0	0	0	1	1	0	0	0	0	1	0	0	0	0	0	0	0	0	0	0	0
191	L	14 day	M	non-virgin	y[1] w[*]	group M+F	1	1	0	1	1	1	0	0	1	0	0	0	0	1	1	0	0	0	0	0	0	1	0	0	0	1	1	0	0	0	0	0	0	0	0	0	0	0	0	0	0	0	0
192	R	14 day	M	non-virgin	y[1] w[*]	group M+F	1	1	0	1	1	1	0	0	1	0	0	0	0	1	1	0	0	0	0	0	0	0	0	0	0	1	1	0	0	0	0	1	0	0	0	0	0	0	1	0	1	0	0
193	L	14 day	M	non-virgin	y[1] w[*]	group M+F	1	1	0	0	1	1	0	0	1	0	0	0	0	1	1	0	0	0	0	0	0	1	0	0	0	1	1	0	0	0	0	0	0	0	0	0	0	0	0	0	0	0	0
194	R	14 day	M	non-virgin	y[1] w[*]	group M+F	1	1	0	1	1	1	0	0	1	0	0	0	0	1	1	0	0	0	0	0	0	1	0	0	0	1	1	0	0	0	0	1	0	0	0	0	0	0	0	0	0	0	0
195	R	14 day	M	non-virgin	y[1] w[*]	group M+F	1	1	1	1	1	1	0	0	1	0	0	0	0	1	1	0	0	0	0	0	0	1	0	0	0	1	1	0	0	0	0	0	0	0	0	0	0	0	0	0	0	0	0
196	L	14 day	M	non-virgin	y[1] w[*]	group M+F	1	1	0	1	1	1	0	0	1	0	0	0	0	1	1	0	0	0	0	0	0	1	0	0	0	1	1	0	0	0	0	1	0	0	0	0	0	0	0	0	0	0	0
197	R	14 day	M	non-virgin	y[1] w[*]	group M+F	1	1	0	1	1	1	0	0	1	0	0	0	0	1	1	0	0	0	0	0	0	1	0	0	0	1	1	0	0	0	0	1	0	0	0	0	0	0	0	1	0	0	0
198	L	14 day	F	non-virgin	y[1] w[*]	group M+F	1	1	0	1	1	1	0	0	1	0	1	0	0	1	1	0	0	0	0	0	0	1	0	0	0	1	1	0	0	0	0	1	0	0	0	0	0	0	0	0	0	0	0
199	R	14 day	F	non-virgin	y[1] w[*]	group M+F	1	1	0	1	1	1	1	0	1	0	0	0	0	1	1	0	0	0	0	0	0	1	0	0	0	1	1	0	0	0	0	1	0	0	0	0	0	0	0	0	0	0	0
200	L	14 day	M	non-virgin	y[1] w[*]	group M+F	1	1	0	1	1	1	0	0	1	0	1	0	0	1	1	0	0	0	0	0	0	1	0	0	0	1	1	0	0	0	0	1	0	0	0	0	0	0	0	0	0	0	0
201	R	14 day	M	non-virgin	y[1] w[*]	group M+F	1	1	1	1	1	1	0	0	1	0	1	0	0	1	1	0	0	0	0	0	0	1	0	0	0	1	1	0	0	0	0	1	0	0	0	0	0	0	0	0	0	0	0
202	L	14 day	M	non-virgin	y[1] w[*]	group M+F	1	1	0	1	1	1	0	0	1	0	0	0	0	1	1	0	0	0	0	0	0	0	0	0	0	1	1	0	0	0	0	0	0	0	0	0	0	0	0	0	0	0	0
203	L	14 day	M	non-virgin	y[1] w[*]	group M+F	1	1	0	1	1	1	0	0	1	0	0	0	0	1	1	0	0	0	0	0	0	1	0	0	0	1	1	0	0	0	0	1	0	0	0	0	0	0	0	0	0	0	0
204	R	14 day	M	non-virgin	y[1] w[*]	group M+F	1	1	0	1	1	1	0	0	1	0	0	0	0	1	1	0	0	0	0	0	0	1	0	0	0	1	1	0	0	0	0	0	0	0	0	0	0	0	0	0	0	0	0
205	R	14 day	M	non-virgin	y[1] w[*]	group M+F	0	1	0	1	1	1	0	0	1	0	1	0	0	1	1	0	0	0	0	0	0	1	0	0	0	1	1	0	0	0	0	1	0	0	0	0	0	0	0	0	0	0	0
206	L	14 day	F	non-virgin	y[1] w[*]	group M+F	1	1	0	1	1	1	0	0	1	0	1	0	0	1	1	0	0	0	0	0	0	1	0	0	0	1	1	0	0	0	0	0	0	0	0	0	0	0	0	1	0	0	0
207	R	14 day	F	non-virgin	y[1] w[*]	group M+F	1	1	0	0	1	1	0	0	1	0	1	0	0	1	1	0	0	0	0	0	0	1	0	0	0	1	1	0	0	0	0	1	0	0	0	0	0	0	0	1	0	0	0
208	L	14 day	M	non-virgin	y[1] w[*]	group M+F	1	1	0	1	1	1	0	0	1	0	0	0	0	1	1	0	0	0	0	0	0	1	0	0	0	1	1	0	0	0	0	1	0	0	0	0	0	0	0	0	0	0	0
209	R	14 day	M	non-virgin	y[1] w[*]	group M+F	1	1	0	1	1	1	0	0	1	0	0	0	0	1	1	0	0	0	0	0	0	1	0	0	0	1	1	0	0	0	0	1	0	0	0	0	0	0	0	0	0	0	0
210	L	14 day	M	non-virgin	y[1] w[*]	group M+F	1	1	0	1	1	1	0	0	1	0	0	0	0	1	1	0	0	0	0	0	0	1	0	0	0	1	1	0	0	0	0	0	0	0	0	0	0	0	0	0	0	0	0
211	R	14 day	M	non-virgin	y[1] w[*]	group M+F	1	1	0	1	1	1	0	0	1	0	0	0	0	1	1	0	0	0	0	0	0	1	0	0	0	1	1	0	0	0	0	0	0	0	0	0	0	0	0	0	0	0	0
212	L	14 day	F	non-virgin	y[1] w[*]	group M+F	0	1	0	0	1	1	0	0	1	0	0	0	0	1	1	0	0	0	0	0	0	1	0	0	0	1	1	0	0	0	0	1	0	0	0	0	0	0	0	0	0	0	0
213	R	14 day	F	non-virgin	y[1] w[*]	group M+F	0	1	0	1	1	1	0	0	1	0	0	0	0	1	1	0	0	0	0	0	0	1	0	0	0	1	1	0	0	0	0	1	0	0	0	0	0	0	0	0	1	0	0
214	L	14 day	F	non-virgin	y[1] w[*]	group M+F	1	1	0	1	1	1	0	0	1	0	0	0	0	1	1	0	0	0	0	0	0	1	0	0	0	1	1	0	0	0	1	1	0	0	0	0	0	0	0	0	0	0	0
215	L	14 day	F	non-virgin	y[1] w[*]	group M+F	1	1	0	0	1	1	0	0	1	0	0	0	0	1	1	0	0	0	0	0	0	1	0	0	0	1	1	0	0	0	0	1	0	0	0	0	0	0	0	1	0	0	0
216	R	14 day	F	non-virgin	y[1] w[*]	group M+F	1	1	1	1	1	1	0	0	1	0	1	0	0	1	1	0	0	0	0	0	0	1	0	0	0	1	1	0	0	0	0	1	0	0	0	0	0	0	0	1	0	0	0
217	L	14 day	F	non-virgin	y[1] w[*]	group M+F	1	1	0	1	1	1	0	1	1	0	0	0	0	1	1	0	0	0	0	0	0	1	0	0	0	1	1	0	0	0	0	1	0	0	0	0	0	0	0	0	0	0	0
218	R	14 day	F	non-virgin	y[1] w[*]	group M+F	1	1	0	0	1	1	0	0	1	0	0	0	0	1	1	0	0	0	0	0	0	1	0	0	0	1	1	0	0	0	0	1	0	0	0	0	0	0	0	0	0	0	0
219	R	14 day	F	non-virgin	y[1] w[*]	group M+F	1	1	0	0	1	1	0	0	1	0	1	0	0	1	1	0	0	0	0	0	0	1	0	0	0	1	1	0	0	0	0	1	0	0	0	0	0	0	0	1	0	0	0
220	L	14 day	F	non-virgin	y[1] w[*]	group M+F	1	1	1	1	1	1	0	0	1	0	1	0	0	1	1	1	0	0	1	0	0	1	0	0	0	1	1	0	0	0	0	1	0	0	0	0	0	0	0	1	1	0	0
221	R	14 day	F	non-virgin	y[1] w[*]	group M+F	1	1	0	1	1	1	0	0	1	0	1	0	0	1	1	1	0	0	0	0	0	1	0	0	0	1	1	0	0	0	0	1	0	0	0	0	0	0	0	1	0	0	0
222	L	14 day	F	non-virgin	y[1] w[*]	group M+F	1	1	0	1	1	1	0	0	1	0	1	0	0	1	1	0	0	0	0	0	0	1	0	0	0	1	1	0	0	0	0	1	0	0	0	0	0	0	0	0	0	0	0
223	L	14 day	F	non-virgin	y[1] w[*]	group M+F	1	1	0	1	1	1	0	0	1	0	0	0	0	1	1	0	0	0	0	0	0	1	0	0	0	1	1	0	0	0	0	1	0	0	0	0	0	0	0	0	0	0	0
224	R	14 day	F	non-virgin	y[1] w[*]	group M+F	1	1	0	1	1	1	0	0	1	0	1	0	0	1	1	0	0	0	0	0	0	1	0	0	0	1	1	0	0	0	0	1	0	0	0	0	0	0	0	0	0	0	0
225	L	14 day	M	non-virgin	y[1] w[*]	group M+F	0	1	0	1	1	1	0	0	1	0	1	0	0	1	1	0	0	0	0	0	0	1	0	0	0	1	1	0	0	0	0	1	0	0	0	0	0	0	0	0	0	0	0
226	R	14 day	M	non-virgin	y[1] w[*]	group M+F	0	1	0	1	1	1	0	0	1	0	1	0	0	1	1	0	0	0	0	0	0	1	0	0	0	1	1	0	0	0	0	1	0	0	0	0	0	0	0	0	0	0	0
227	R	14 day	M	non-virgin	y[1] w[*]	group M+F	1	1	0	0	1	1	0	0	1	0	1	0	0	1	1	0	0	0	0	0	0	1	0	0	0	1	1	0	0	0	0	1	0	0	0	0	0	0	0	0	0	0	0
228	L	14 day	M	non-virgin	y[1] w[*]	group M+F	1	1	0	1	1	1	0	0	1	0	1	0	0	1	1	0	0	0	0	0	0	1	0	0	0	1	1	0	0	0	0	1	0	0	0	0	0	0	0	1	0	0	0
229	R	14 day	M	non-virgin	y[1] w[*]	group M+F	1	1	0	0	1	1	0	0	1	0	1	0	0	1	1	0	0	0	0	0	0	1	0	0	0	1	1	0	0	0	0	1	0	0	0	0	0	0	0	0	0	0	0
230	L	14 day	M	non-virgin	y[1] w[*]	group M+F	1	1	0	0	0	1	0	0	1	0	0	0	0	1	1	0	0	0	0	0	0	1	0	0	0	1	1	0	0	0	0	1	0	0	0	0	0	0	0	0	0	0	0
231	R	14 day	M	non-virgin	y[1] w[*]	group M+F	1	1	0	0	1	1	0	0	1	0	0	0	0	1	1	0	0	0	0	0	0	1	0	0	0	1	1	0	0	0	0	1	0	0	0	0	0	0	0	0	0	0	0
232	L	14 day	M	non-virgin	y[1] w[*]	group M+F	1	1	0	0	1	1	0	0	1	0	0	0	0	1	1	0	0	0	0	0	0	1	0	0	0	1	1	0	0	0	0	1	0	0	0	0	0	0	0	0	0	0	0
233	L	14 day	M	non-virgin	y[1] w[*]	group M+F	1	1	0	1	1	1	0	0	1	0	0	0	0	1	1	0	0	0	0	0	0	1	0	0	0	1	1	0	0	1	0	1	0	0	0	0	0	0	0	0	1	0	0
234	R	14 day	M	non-virgin	y[1] w[*]	group M+F	1	1	0	1	1	1	0	0	1	0	0	0	0	1	1	0	0	0	0	0	0	1	0	0	0	1	1	0	0	0	0	1	0	0	0	0	0	0	0	0	0	0	0
235	R	14 day	M	non-virgin	y[1] w[*]	group M+F	0	1	0	0	1	1	0	0	1	0	1	0	0	1	1	0	0	0	0	0	0	0	0	0	0	1	1	0	0	0	0	1	0	0	0	0	0	0	0	0	0	0	0
236	L	14 day	F	non-virgin	y[1] w[*]	group M+F	1	1	0	1	1	1	0	0	1	0	0	0	0	1	1	0	0	0	0	0	0	1	0	0	0	1	1	0	0	0	0	1	0	0	0	0	0	0	0	1	0	0	0
237	R	14 day	F	non-virgin	y[1] w[*]	group M+F	1	1	0	0	1	1	0	0	1	0	0	0	0	1	1	0	0	0	0	0	0	1	0	0	0	1	1	0	0	0	0	1	0	0	0	0	0	0	0	1	1	0	0
238	L	14 day	F	non-virgin	y[1] w[*]	group M+F	1	1	0	1	1	1	0	0	1	0	1	0	0	1	1	0	0	0	0	0	0	1	0	0	0	1	1	0	0	0	0	1	0	0	0	0	0	0	0	0	0	0	0
239	L	14 day	F	non-virgin	y[1] w[*]	group M+F	1	1	0	1	1	1	0	0	1	0	1	0	0	1	1	0	0	0	0	0	0	1	0	0	0	1	1	0	0	0	0	0	0	0	0	0	0	0	0	0	0	0	0
240	R	14 day	F	non-virgin	y[1] w[*]	group M+F	1	1	1	1	1	1	0	0	1	0	1	0	0	1	1	0	0	0	0	0	0	1	0	0	0	1	1	0	0	0	0	1	0	0	0	0	0	0	0	1	1	0	0
241	L	14 day	F	non-virgin	y[1] w[*]	group M+F	1	1	0	1	1	1	0	0	1	0	0	0	0	1	1	0	0	0	0	0	0	1	0	0	0	1	1	0	1	0	0	1	0	0	0	0	0	0	0	0	0	0	0
242	R	14 day	F	non-virgin	y[1] w[*]	group M+F	1	1	0	0	1	1	0	0	1	0	1	0	0	1	1	0	0	0	0	0	0	1	0	0	0	1	1	0	0	0	0	1	0	0	0	0	0	0	0	0	0	0	0
243	L	14 day	F	non-virgin	y[1] w[*]	group M+F	0	1	0	0	1	1	0	0	1	0	0	0	0	1	1	0	0	0	0	0	0	1	0	0	0	1	1	0	0	0	0	1	0	0	0	0	0	0	0	1	0	0	0
244	R	14 day	F	non-virgin	y[1] w[*]	group M+F	1	1	0	1	1	1	0	0	1	0	0	0	0	1	1	0	0	0	0	0	0	0	0	0	0	1	1	0	0	0	0	1	0	0	0	0	0	0	0	1	0	0	0
245	L	14 day	F	non-virgin	y[1] w[*]	group M+F	1	1	0	0	1	1	0	0	1	0	1	0	0	1	1	0	0	0	0	0	0	1	0	0	0	1	1	0	0	0	0	1	0	0	0	0	0	0	0	0	0	0	0
246	R	14 day	F	non-virgin	y[1] w[*]	group M+F	1	1	0	1	1	1	0	0	1	0	1	0	0	1	1	1	0	0	0	0	0	1	0	0	0	1	1	0	0	0	0	1	0	0	0	0	0	0	0	1	0	0	0
247	L	14 day	F	non-virgin	y[1] w[*]	group M+F	1	1	0	0	1	1	0	0	1	0	1	0	0	1	1	1	0	0	0	0	0	1	0	0	0	1	1	0	0	0	0	1	0	0	0	0	0	0	0	1	0	0	0
248	R	14 day	M	non-virgin	y[1] w[*]	group M+F	1	1	0	0	1	1	0	0	1	0	0	0	0	1	1	0	0	0	0	0	0	1	0	0	0	1	1	0	0	0	0	0	0	0	0	0	0	0	0	0	0	0	0
249	L	14 day	M	non-virgin	y[1] w[*]	group M+F	1	1	0	0	1	1	0	0	1	0	0	0	0	1	1	0	0	0	0	0	0	1	0	0	0	1	1	0	0	0	0	1	0	0	0	0	0	0	0	0	0	0	0
250	R	14 day	M	non-virgin	y[1] w[*]	group M+F	0	1	1	1	1	1	0	0	1	0	0	0	0	1	1	0	0	0	0	0	0	1	0	0	0	1	1	0	0	0	0	1	0	0	0	0	0	0	0	0	0	0	0
251	L	14 day	M	non-virgin	y[1] w[*]	group M+F	1	1	0	1	1	1	0	0	1	0	1	0	0	1	1	1	0	0	0	0	0	1	0	0	0	1	1	0	0	0	0	1	0	0	0	0	0	0	0	0	0	0	0
252	R	14 day	M	non-virgin	y[1] w[*]	group M+F	1	1	1	1	1	1	0	0	1	0	1	0	0	1	1	0	0	0	0	0	0	1	0	0	0	1	1	0	0	0	0	1	0	0	0	0	0	0	0	0	0	0	0
253	R	14 day	M	non-virgin	y[1] w[*]	group M+F	1	1	0	0	1	1	0	0	1	0	0	0	0	1	1	0	0	0	0	0	0	1	0	0	0	1	1	0	0	0	0	1	0	0	0	0	0	0	0	0	0	0	0
254	R	14 day	M	non-virgin	y[1] w[*]	group M+F	1	1	0	1	1	1	0	0	1	0	0	0	0	1	1	0	0	0	0	0	0	1	0	0	0	1	1	0	0	0	0	1	0	0	0	0	0	0	0	0	0	0	0
255	L	14 day	M	non-virgin	y[1] w[*]	group M+F	1	1	0	0	1	0	0	0	1	0	0	0	0	1	1	0	0	0	0	0	0	1	0	0	0	1	1	0	0	0	0	1	0	0	0	0	0	0	0	0	0	0	0
256	R	14 day	M	non-virgin	y[1] w[*]	group M+F	1	1	1	1	1	1	0	0	1	0	0	0	0	1	1	0	0	0	0	0	0	1	0	0	0	1	1	0	0	0	0	1	0	0	0	0	1	0	0	0	0	0	0
257	R	14 day	M	non-virgin	y[1] w[*]	group M+F	1	1	0	1	1	1	0	0	1	0	0	0	0	1	1	0	0	0	0	0	0	1	0	0	0	1	1	0	0	0	0	1	0	0	0	0	0	0	0	0	0	0	0
258	L	14 day	F	non-virgin	y[1] w[*]	group M+F	1	1	0	1	1	1	0	0	1	0	0	0	0	1	1	0	0	0	0	0	0	1	0	0	0	1	1	0	0	0	0	1	0	0	0	0	0	0	0	1	0	0	0
259	R	14 day	F	non-virgin	y[1] w[*]	group M+F	1	1	1	1	1	1	0	0	1	0	0	0	0	1	1	0	0	0	0	0	0	1	0	0	0	1	1	0	0	0	0	1	0	0	0	0	0	0	0	1	1	0	0
260	L	14 day	F	non-virgin	y[1] w[*]	group M+F	1	1	0	1	1	1	1	0	1	0	0	0	0	1	1	0	0	0	0	0	0	1	0	0	0	1	1	0	0	0	0	1	0	0	0	0	0	0	0	0	0	0	0
261	R	14 day	F	non-virgin	y[1] w[*]	group M+F	1	1	0	1	1	1	0	0	1	0	0	0	0	1	1	1	0	0	0	0	0	1	0	0	0	1	1	0	0	0	0	1	0	0	0	0	0	0	0	1	0	0	0
262	R	14 day	F	non-virgin	y[1] w[*]	group M+F	1	1	0	0	1	1	0	0	1	0	1	0	0	1	1	0	0	0	0	0	0	1	0	0	0	1	1	0	0	0	0	1	0	0	0	0	0	0	0	0	0	0	0
263	L	14 day	F	non-virgin	y[1] w[*]	group M+F	1	1	0	0	1	1	0	0	1	0	0	0	0	1	1	0	0	0	0	0	0	1	0	0	0	1	1	0	0	0	0	1	0	0	0	0	0	0	0	0	0	0	0
264	L	14 day	F	non-virgin	y[1] w[*]	group M+F	1	1	0	1	1	1	0	0	1	0	0	0	0	1	1	0	0	0	0	0	0	1	0	0	0	1	1	0	0	0	0	1	0	0	0	0	0	0	0	1	0	0	0
265	R	14 day	F	non-virgin	y[1] w[*]	group M+F	1	1	0	1	1	1	0	0	1	0	1	0	0	1	1	0	0	0	0	0	0	1	0	0	0	1	1	0	0	0	0	1	0	0	0	0	0	0	0	0	0	0	0
266	R	14 day	F	non-virgin	y[1] w[*]	group M+F	1	1	0	1	1	1	0	0	1	0	1	0	0	1	1	1	0	0	1	0	0	1	0	0	0	1	1	0	0	0	0	1	0	0	0	0	0	0	0	1	0	0	0
267	R	14 day	F	non-virgin	y[1] w[*]	group M+F	1	1	0	0	1	1	0	0	1	0	0	0	0	1	1	0	0	0	0	0	0	1	0	0	0	1	1	0	0	0	0	1	0	0	0	0	0	0	0	0	0	0	0
268	L	14 day	M	non-virgin	y[1] w[*]	group M+F	1	1	0	1	1	1	0	0	1	0	0	0	0	1	1	0	0	0	0	0	0	1	0	0	0	1	1	0	0	0	0	1	0	0	0	0	0	0	0	1	0	0	0
269	R	14 day	M	non-virgin	y[1] w[*]	group M+F	1	1	0	1	1	1	1	0	1	0	0	0	0	1	1	0	0	0	0	0	0	0	0	0	0	1	1	0	0	0	0	1	0	0	0	0	0	0	0	0	0	0	0
270	R	14 day	M	non-virgin	y[1] w[*]	group M+F	0	1	1	1	1	1	0	0	1	0	0	0	0	1	1	0	0	0	0	0	0	1	0	0	0	1	1	0	0	0	0	0	0	0	0	0	0	0	0	0	0	0	0
271	R	14 day	M	non-virgin	y[1] w[*]	group M+F	1	1	0	1	1	1	0	0	1	0	0	0	0	1	1	0	0	0	0	0	0	1	0	0	0	1	1	0	0	0	0	1	0	0	0	0	0	0	0	0	0	0	0
272	L	14 day	M	non-virgin	y[1] w[*]	group M+F	1	1	0	1	0	0	0	0	1	0	0	0	0	1	1	0	0	0	0	0	0	0	0	0	0	1	1	0	0	0	0	1	0	0	0	0	0	0	0	0	0	0	0
273	R	14 day	M	non-virgin	y[1] w[*]	group M+F	1	1	0	1	1	1	0	0	1	0	0	0	0	1	1	0	0	0	0	0	0	0	0	0	0	1	1	0	0	0	0	0	0	0	0	0	0	0	0	0	0	0	0
274	L	14 day	M	non-virgin	y[1] w[*]	group M+F	1	1	0	0	1	1	0	0	1	0	0	0	0	1	1	0	0	0	0	0	0	1	0	0	0	1	1	0	0	0	0	1	0	0	0	0	0	0	0	0	0	0	0
275	L	14 day	M	non-virgin	y[1] w[*]	group M+F	1	1	0	1	1	1	0	0	1	0	0	0	0	1	1	0	0	0	0	0	0	1	0	0	0	1	1	0	0	0	0	1	0	0	0	0	0	0	0	0	0	0	0
276	L	14 day	M	non-virgin	y[1] w[*]	group M+F	0	1	0	0	1	1	0	0	1	0	0	0	0	1	1	0	0	0	0	0	0	0	0	0	0	1	1	0	0	0	0	1	0	0	0	0	0	0	0	0	0	0	0
277	R	14 day	M	non-virgin	y[1] w[*]	group M+F	1	1	0	1	1	1	0	0	1	0	0	0	0	1	1	0	0	0	0	0	0	1	0	0	0	1	1	0	0	0	0	1	0	0	0	0	0	0	0	0	0	0	0
278	L	0-2 h	F	virgin	y[1] w[*]	F	1	1	0	0	1	1	0	0	1	0	0	0	0	1	1	0	0	0	0	0	0	1	0	0	0	1	1	0	0	0	0	0	0	0	0	0	0	0	0	0	0	0	0
279	R	0-2 h	F	virgin	y[1] w[*]	F	1	1	0	0	1	1	0	0	1	0	0	0	0	1	1	0	0	0	0	0	0	1	0	0	0	1	1	0	0	0	0	1	0	0	0	0	0	0	0	0	0	0	0
280	R	0-2 h	F	virgin	y[1] w[*]	F	1	1	0	1	1	1	0	0	1	0	0	0	0	1	1	0	0	0	0	0	0	1	0	0	0	1	1	0	0	0	0	0	0	0	0	0	0	0	0	0	0	0	0
281	L	0-2 h	F	virgin	y[1] w[*]	F	1	1	0	0	1	1	0	0	1	0	0	0	0	1	1	0	0	0	0	0	0	1	0	0	0	1	1	0	0	0	0	1	0	0	0	0	0	0	0	0	0	0	0
282	L	0-2 h	F	virgin	y[1] w[*]	F	1	1	0	0	1	1	0	0	1	0	0	0	0	1	1	0	0	0	0	0	0	1	0	0	0	1	1	0	0	0	0	0	0	0	0	0	0	0	0	0	0	0	0
283	R	0-2 h	F	virgin	y[1] w[*]	F	1	1	1	0	1	1	0	0	1	1	0	0	0	1	1	0	0	0	0	0	0	1	0	0	0	1	1	0	0	0	0	0	0	0	0	0	0	0	0	0	0	0	0
284	R	0-2 h	F	virgin	y[1] w[*]	F	1	1	0	1	1	1	0	0	1	0	0	0	0	1	1	0	0	0	0	0	0	1	0	0	0	1	1	0	0	0	0	0	0	0	0	0	0	0	0	0	0	0	0
285	L	0-2 h	F	virgin	y[1] w[*]	F	1	1	0	0	1	1	0	0	1	0	0	0	0	1	1	0	0	0	0	0	0	1	0	0	0	1	1	0	0	0	0	1	0	0	0	0	0	0	0	0	0	0	0
286	L	0-2 h	F	virgin	y[1] w[*]	F	1	1	0	1	1	1	0	0	1	0	1	0	0	1	1	0	0	0	0	0	0	1	0	0	0	1	1	0	0	0	0	0	0	0	0	0	0	0	0	0	0	0	0
287	R	0-2 h	F	virgin	y[1] w[*]	F	1	1	0	1	1	1	0	0	1	0	0	0	0	1	1	0	0	0	0	0	0	1	0	0	0	1	1	0	0	0	0	1	0	0	0	0	0	0	0	0	0	0	0
288	L	0-2 h	F	virgin	y[1] w[*]	F	1	1	0	0	1	1	0	0	1	0	0	0	0	1	1	0	0	0	0	0	0	1	0	0	0	1	1	0	0	0	0	0	0	0	0	0	0	0	0	0	0	0	0
289	L	0-2 h	F	virgin	y[1] w[*]	F	1	1	0	1	1	1	0	0	1	0	1	0	0	1	1	0	0	0	1	0	0	1	0	0	0	1	1	0	0	0	0	0	0	0	0	0	0	0	0	0	0	0	0
290	R	0-2 h	F	virgin	y[1] w[*]	F	1	1	0	0	1	1	0	0	1	0	0	0	0	1	1	0	0	0	0	0	0	1	0	0	0	1	1	0	0	0	0	1	0	0	0	0	0	0	0	0	0	0	0
291	L	0-2 h	F	virgin	y[1] w[*]	F	1	1	0	1	1	1	0	0	1	0	1	0	0	1	1	0	0	0	0	0	0	1	0	0	0	1	1	0	0	0	0	1	0	0	0	0	0	0	0	0	0	0	0
292	L	0-2 h	F	virgin	y[1] w[*]	F	1	1	0	1	1	1	0	0	1	0	0	0	0	1	1	0	0	0	0	0	0	1	0	0	0	1	1	0	0	0	0	1	0	0	0	0	0	0	0	0	0	0	0
293	R	0-2 h	F	virgin	y[1] w[*]	F	1	1	0	0	1	1	0	0	1	0	1	0	0	1	1	0	0	0	0	0	0	1	0	0	0	1	1	0	0	0	0	1	0	0	0	0	0	0	0	0	0	0	0
294	R	0-2 h	F	virgin	y[1] w[*]	F	1	1	0	0	1	1	0	0	1	0	0	0	0	1	1	0	0	0	0	0	0	1	0	0	0	1	1	0	1	0	0	1	0	0	0	0	0	0	0	1	1	1	0
295	L	0-2 h	F	virgin	y[1] w[*]	F	1	1	0	0	1	1	0	0	1	0	0	0	0	1	1	0	0	0	0	0	0	1	0	0	0	1	1	0	0	0	0	0	0	0	0	0	0	0	0	0	0	0	0
296	R	0-2 h	F	virgin	y[1] w[*]	F	1	1	0	1	1	1	0	0	1	0	0	0	0	1	1	0	0	0	0	0	0	1	0	0	0	1	1	0	0	0	0	0	0	0	0	0	0	0	0	0	0	0	0
297	L	0-2 h	F	virgin	y[1] w[*]	F	1	1	0	0	1	1	0	0	1	0	0	0	0	1	1	0	0	0	0	0	0	1	0	0	0	1	1	0	0	0	0	0	0	0	0	0	0	0	0	0	0	0	0
298	R	0-2 h	F	virgin	y[1] w[*]	F	1	1	0	0	1	1	0	0	1	0	0	0	0	1	1	0	0	0	0	0	0	1	0	0	0	1	1	0	0	0	0	1	0	0	0	0	0	0	0	0	0	0	0
299	L	0-2 h	F	virgin	y[1] w[*]	F	1	1	0	0	1	1	0	0	1	0	0	0	0	1	1	0	0	0	0	0	0	1	0	0	0	1	1	0	0	0	0	1	0	0	0	0	0	0	0	0	0	0	0
300	R	0-2 h	F	virgin	y[1] w[*]	F	1	1	0	1	1	1	0	0	1	0	0	0	0	1	1	0	0	0	0	0	0	1	0	0	0	1	1	0	0	0	0	1	0	0	0	0	0	0	0	0	0	0	0
301	R	0-2 h	F	virgin	y[1] w[*]	F	1	1	0	0	1	1	0	0	1	0	1	0	0	1	1	0	0	0	0	0	0	1	0	0	0	1	1	0	0	0	0	0	0	0	0	0	0	0	0	0	0	0	0
302	L	0-2 h	F	virgin	y[1] w[*]	F	1	1	0	0	1	1	0	0	1	0	1	0	0	1	1	0	0	0	0	0	0	1	0	0	0	1	1	0	0	0	0	0	0	0	0	0	0	0	0	0	0	0	0
303	R	0-2 h	F	virgin	y[1] w[*]	F	1	1	0	0	1	1	0	0	1	0	1	0	0	1	1	0	0	0	0	0	0	1	0	0	0	1	1	0	0	0	0	0	0	0	0	0	0	0	0	1	0	0	0
304	R	0-2 h	F	virgin	y[1] w[*]	F	1	1	0	0	1	1	0	0	1	0	0	0	0	1	1	0	0	0	0	0	0	1	0	0	0	1	1	0	0	0	0	1	0	0	0	0	0	0	0	0	0	0	0
305	R	0-2 h	F	virgin	y[1] w[*]	F	1	1	0	1	1	1	0	0	1	0	0	0	0	1	1	0	0	0	0	0	0	1	0	0	0	1	1	0	0	0	0	0	0	0	0	0	0	0	0	0	0	0	0
306	L	0-2 h	F	virgin	y[1] w[*]	F	1	1	0	0	1	1	0	0	1	0	0	0	0	1	1	0	0	0	0	0	0	1	0	0	0	1	1	0	0	0	0	1	0	0	0	0	0	0	0	0	0	0	0
307	R	0-2 h	F	virgin	y[1] w[*]	F	1	1	0	1	1	1	0	0	1	0	0	0	0	1	1	0	0	0	0	0	0	1	0	0	0	1	1	0	0	0	0	1	0	0	0	0	0	0	0	0	0	0	0
308	R	0-2 h	F	virgin	y[1] w[*]	F	1	1	0	0	1	1	0	0	1	0	0	0	0	1	1	0	0	0	0	0	0	1	0	0	0	1	1	0	0	0	0	0	0	0	0	0	0	0	0	0	1	0	0
309	L	0-2 h	F	virgin	y[1] w[*]	F	1	1	1	1	1	1	0	0	1	0	0	0	0	1	1	0	0	0	0	0	0	0	0	0	0	1	1	0	0	0	0	1	0	0	0	0	0	0	0	0	0	0	0
310	L	0-2 h	F	virgin	y[1] w[*]	F	1	1	0	1	1	1	0	0	1	0	0	0	0	1	1	0	0	0	0	0	0	1	0	0	0	1	1	0	0	0	0	0	0	0	0	0	0	0	0	1	1	0	0
311	R	0-2 h	F	virgin	y[1] w[*]	F	1	1	0	1	1	1	0	0	1	0	0	0	0	1	1	0	0	0	0	0	0	1	0	0	0	1	1	0	0	0	0	0	0	0	0	0	0	0	0	0	0	0	0
312	L	0-2 h	F	virgin	y[1] w[*]	F	1	1	0	1	1	1	0	0	1	0	0	0	0	1	1	0	0	0	0	0	0	1	0	0	0	1	1	0	0	0	0	1	0	0	0	0	0	0	0	0	0	0	0
313	L	0-2 h	F	virgin	y[1] w[*]	F	1	1	0	0	1	1	0	0	1	0	0	0	0	1	1	0	0	0	0	0	0	1	0	0	0	1	1	0	0	0	0	0	0	0	0	0	0	0	0	0	0	0	0
314	L	0-2 h	F	virgin	y[1] w[*]	F	1	1	0	0	1	1	0	0	1	0	0	0	0	1	1	0	0	0	0	0	0	1	0	0	0	1	1	0	0	0	0	0	0	0	0	0	0	0	0	0	0	0	0
315	R	0-2 h	F	virgin	y[1] w[*]	F	1	1	0	1	1	1	0	0	1	0	0	0	0	1	1	0	0	0	0	0	0	1	0	0	0	1	1	0	0	0	0	1	0	0	0	0	0	0	0	0	0	0	0
316	L	0-2 h	F	virgin	y[1] w[*]	F	1	1	0	0	1	1	0	0	1	0	0	0	0	1	1	0	0	0	0	0	0	0	0	0	0	1	1	0	0	0	0	0	0	0	0	0	0	0	0	1	1	0	0
317	R	0-2 h	F	virgin	y[1] w[*]	F	1	1	1	0	1	1	0	0	1	0	0	0	0	1	1	0	0	0	0	0	0	1	0	0	0	1	1	0	0	0	0	1	0	0	0	0	0	0	0	0	0	0	0
318	R	0-2 h	F	virgin	y[1] w[*]	F	1	1	0	1	1	1	0	0	1	0	0	0	0	1	1	0	0	0	1	0	0	1	0	0	0	1	1	0	0	0	0	1	0	0	0	0	0	0	0	0	0	0	0
319	L	0-2 h	F	virgin	y[1] w[*]	F	1	1	0	0	1	1	0	0	1	0	0	0	0	1	1	0	0	0	0	0	0	1	0	0	0	1	1	0	0	0	0	1	0	0	0	0	0	0	0	0	0	0	0
320	L	0-2 h	F	virgin	y[1] w[*]	F	1	1	0	1	1	1	0	0	1	0	0	0	0	1	1	0	0	0	0	0	0	1	0	0	0	1	1	0	0	0	0	0	0	0	0	0	0	0	0	0	0	0	0
321	R	0-2 h	F	virgin	y[1] w[*]	F	1	1	0	1	1	1	0	0	1	0	1	0	0	1	1	0	0	0	0	0	0	1	0	0	0	1	1	0	0	0	0	1	0	0	0	0	0	0	0	0	1	0	0
322	L	0-2 h	F	virgin	y[1] w[*]	F	1	1	0	1	1	1	0	0	1	0	0	0	0	1	1	0	0	0	0	0	0	1	0	0	0	1	1	0	0	0	0	0	0	0	0	0	0	0	0	0	0	0	0
323	R	0-2 h	F	virgin	y[1] w[*]	F	1	1	1	0	1	1	0	0	1	0	1	0	0	1	1	1	0	0	0	0	0	1	0	0	0	1	1	0	0	0	0	1	0	0	0	0	0	0	0	1	1	0	0
324	L	0-2 h	F	virgin	y[1] w[*]	F	1	1	0	1	1	1	0	0	1	0	1	0	0	1	1	0	0	0	0	0	0	1	0	0	0	1	1	0	0	0	0	0	0	0	0	0	0	0	0	0	1	0	0
325	L	0-2 h	F	virgin	y[1] w[*]	F	1	1	0	0	1	1	0	0	1	0	1	0	0	1	1	0	0	0	0	0	0	1	0	0	0	1	1	0	0	0	0	1	0	0	0	0	0	0	0	0	1	0	0
326	R	0-2 h	F	virgin	y[1] w[*]	F	1	1	0	1	1	1	0	0	1	0	0	0	0	1	1	0	0	0	0	0	0	1	0	0	0	1	1	0	0	0	0	1	0	0	0	0	0	0	0	0	0	0	0
327	L	0-2 h	F	virgin	y[1] w[*]	F	1	1	0	0	1	1	0	0	1	0	1	0	0	1	1	0	0	0	0	0	0	1	0	0	0	1	1	0	0	0	0	0	0	0	0	0	0	0	0	0	0	0	0
328	R	0-2 h	F	virgin	y[1] w[*]	F	1	1	0	1	1	1	0	0	1	0	0	0	0	1	1	0	0	0	0	0	0	1	0	0	0	1	1	0	0	0	0	0	0	0	0	0	0	0	0	0	0	0	0
329	L	0-2 h	F	virgin	y[1] w[*]	F	1	1	0	0	1	1	0	0	1	0	1	0	0	1	1	0	0	0	0	0	0	1	0	0	0	1	1	0	0	0	0	0	0	0	0	0	0	0	0	0	0	0	0
330	R	0-2 h	F	virgin	y[1] w[*]	F	1	1	1	0	1	1	0	0	1	0	1	0	0	1	1	0	0	0	0	0	0	1	0	0	0	1	1	0	0	0	0	1	0	0	0	0	0	0	0	1	0	0	0
331	R	0-2 h	F	virgin	y[1] w[*]	F	1	1	0	1	1	1	0	0	1	0	1	0	0	1	1	0	0	0	0	0	0	1	0	0	0	1	1	0	0	0	0	1	0	0	0	0	0	0	0	1	0	0	0
332	L	0-2 h	F	virgin	y[1] w[*]	F	1	1	0	0	1	1	0	0	1	0	0	0	0	1	1	0	0	0	0	0	0	1	0	0	0	1	1	0	0	0	0	1	0	0	0	0	0	0	0	0	0	0	0
333	R	0-2 h	F	virgin	y[1] w[*]	F	1	1	0	0	1	1	0	0	1	0	1	0	0	1	1	0	0	0	0	0	0	1	0	0	0	1	1	0	0	0	0	1	0	0	0	0	0	0	0	1	1	0	0
334	L	0-2 h	F	virgin	y[1] w[*]	F	1	1	0	0	1	1	0	0	1	0	0	0	0	1	1	0	0	0	0	0	0	1	0	0	0	1	1	0	0	0	0	1	0	0	0	0	0	0	0	0	0	0	0
335	L	0-2 h	F	virgin	y[1] w[*]	F	1	1	0	0	1	1	0	0	1	0	0	0	0	1	1	0	0	0	0	0	0	1	0	0	0	1	1	0	0	0	0	0	0	0	0	0	0	0	0	1	0	0	0
336	L	0-2 h	F	virgin	y[1] w[*]	F	1	1	0	0	1	1	0	0	1	0	0	0	0	1	1	0	0	0	0	0	0	1	0	0	0	1	1	0	0	0	0	0	0	0	0	0	0	0	0	0	0	0	0
337	R	0-2 h	F	virgin	y[1] w[*]	F	1	1	0	0	1	1	0	0	1	0	0	0	0	1	1	0	0	0	0	0	0	1	0	0	0	1	1	0	1	0	0	1	0	0	0	0	0	0	0	1	0	0	0
338	R	0-2 h	F	virgin	y[1] w[*]	F	1	1	0	0	1	1	0	0	1	0	0	0	0	1	1	0	0	0	0	0	0	1	0	0	0	1	1	0	0	0	0	1	0	0	0	0	0	0	0	0	0	0	0
339	L	0-2 h	F	virgin	y[1] w[*]	F	1	1	0	1	1	1	0	0	1	0	0	0	0	1	1	0	0	0	0	0	0	1	0	0	0	1	1	0	0	0	0	1	0	0	0	0	0	0	0	0	0	0	0
340	L	0-2 h	F	virgin	y[1] w[*]	F	1	1	0	1	1	1	0	0	1	0	0	0	0	1	1	0	0	0	0	0	0	1	0	0	0	1	1	0	0	0	0	1	0	0	0	0	0	0	0	0	0	0	0
341	L	0-2 h	F	virgin	y[1] w[*]	F	1	1	0	1	1	1	0	0	1	0	0	0	0	1	1	0	0	0	0	0	0	1	0	0	0	1	1	0	0	0	0	1	0	0	0	0	0	0	0	0	0	0	0
342	R	0-2 h	F	virgin	y[1] w[*]	F	1	1	0	0	1	1	0	0	1	0	1	0	0	1	1	0	0	0	0	0	0	1	0	0	0	1	1	0	0	0	0	0	0	0	0	0	0	0	0	0	0	0	0
343	L	0-2 h	F	virgin	y[1] w[*]	F	1	1	0	0	1	1	0	0	1	0	0	0	0	1	1	0	0	0	0	0	0	1	0	0	0	1	1	0	0	0	0	0	0	0	0	0	0	0	0	0	0	0	0
344	L	0-2 h	F	virgin	y[1] w[*]	F	1	1	0	0	1	1	0	0	1	0	0	0	0	1	1	0	0	0	0	0	0	1	0	0	0	1	1	0	0	0	0	1	0	0	0	0	0	0	0	0	0	0	0
345	R	0-2 h	F	virgin	y[1] w[*]	F	1	1	0	0	1	1	0	0	1	0	0	0	0	1	1	0	0	0	0	0	0	1	0	0	0	1	1	0	0	0	0	1	0	0	0	0	0	0	0	0	0	0	0
346	R	0-2 h	F	virgin	y[1] w[*]	F	1	1	0	1	1	1	0	0	1	0	0	0	0	1	1	0	0	0	0	0	0	1	0	0	0	1	1	0	0	0	0	1	0	0	0	0	0	0	0	0	1	0	0
347	L	0-2 h	F	virgin	y[1] w[*]	F	1	1	0	0	1	1	0	0	1	0	1	0	0	1	1	0	0	0	0	0	0	1	0	0	0	1	1	0	0	0	0	0	0	0	0	0	0	0	0	0	0	0	0
348	R	0-2 h	F	virgin	y[1] w[*]	F	1	1	0	0	1	1	0	0	1	0	0	0	0	1	1	0	0	0	0	0	0	1	0	0	0	1	1	0	0	0	0	0	0	0	0	0	0	0	0	0	0	0	0
349	L	0-2 h	F	virgin	y[1] w[*]	F	1	1	0	1	1	1	0	0	1	0	0	0	0	1	1	0	0	0	0	0	0	1	0	0	0	1	1	0	0	0	0	1	0	0	0	0	0	0	0	0	0	0	0
350	R	0-2 h	F	virgin	y[1] w[*]	F	1	1	0	0	1	1	0	0	1	0	0	0	0	1	1	0	0	0	0	0	0	1	0	0	0	1	1	0	0	0	0	1	0	0	0	0	0	0	0	0	0	0	0
351	R	0-2 h	F	virgin	y[1] w[*]	F	1	1	1	1	1	1	0	0	1	0	0	0	0	1	1	0	0	0	0	0	0	1	0	0	0	1	1	0	0	0	0	1	0	0	0	0	0	0	0	0	0	0	0
352	L	0-2 h	F	virgin	y[1] w[*]	F	1	1	0	0	1	1	0	0	1	0	0	0	0	1	1	0	0	0	0	0	0	1	0	0	0	1	1	0	0	0	0	1	0	0	0	0	0	0	0	1	0	0	0
353	R	0-2 h	F	virgin	y[1] w[*]	F	1	1	0	1	1	1	0	0	1	0	0	0	0	1	1	0	0	0	0	0	0	1	0	0	0	1	1	0	0	0	0	1	0	0	0	0	0	0	0	0	1	0	0
354	L	0-2 h	F	virgin	y[1] w[*]	F	1	1	0	0	1	1	0	0	1	0	0	0	0	1	1	0	0	0	0	0	0	1	0	0	0	1	1	0	0	0	0	0	0	0	0	0	0	0	0	0	0	0	0
355	L	0-2 h	F	virgin	y[1] w[*]	F	1	1	1	1	0	1	0	0	1	0	1	0	0	1	1	0	0	0	0	0	0	1	0	0	0	1	1	0	0	0	0	1	0	0	0	0	0	0	0	0	0	0	0
356	R	0-2 h	F	virgin	y[1] w[*]	F	1	1	0	0	1	1	0	0	1	0	1	0	0	1	1	0	0	0	0	0	0	1	0	0	0	1	1	0	0	0	0	1	0	0	0	0	0	0	0	0	0	0	0
357	L	0-2 h	F	virgin	y[1] w[*]	F	1	1	0	0	1	1	0	0	1	0	0	0	0	1	1	0	0	0	0	0	0	1	0	0	0	1	1	0	0	0	0	1	0	0	0	0	0	0	0	0	0	0	0
358	R	0-2 h	F	virgin	y[1] w[*]	F	1	1	0	0	1	1	0	0	1	0	1	0	0	1	1	0	0	0	0	0	0	1	0	0	0	1	1	0	0	0	0	0	0	0	0	0	0	0	0	1	0	0	0
359	R	0-2 h	F	virgin	y[1] w[*]	F	1	1	0	0	1	1	0	0	1	0	1	0	0	1	1	0	0	0	0	0	0	1	0	0	0	1	1	0	0	0	0	1	0	0	0	0	0	0	0	0	0	0	0
360	R	0-2 h	F	virgin	y[1] w[*]	F	1	1	0	0	1	1	0	0	1	0	0	0	0	1	1	0	0	0	0	0	0	1	0	0	0	1	1	0	0	0	0	0	0	0	0	0	0	0	0	0	0	0	0
361	L	0-2 h	M	virgin	y[1] w[*]	M	1	1	1	0	1	1	0	0	1	0	0	0	0	1	1	0	0	0	0	0	0	1	0	0	0	1	1	0	0	0	0	0	0	0	0	0	0	0	0	0	0	0	0
362	L	0-2 h	M	virgin	y[1] w[*]	M	1	1	0	0	1	1	0	0	1	0	0	0	0	1	1	0	0	0	0	0	0	1	0	0	0	1	1	0	0	0	0	0	0	0	0	0	0	0	0	0	0	0	0
363	R	0-2 h	M	virgin	y[1] w[*]	M	0	1	0	0	1	1	0	0	1	0	0	0	0	1	1	0	0	0	0	0	0	1	0	0	0	1	1	0	0	0	0	1	0	0	0	0	0	0	0	0	1	0	0
364	L	0-2 h	M	virgin	y[1] w[*]	M	1	1	0	0	1	1	0	0	1	0	0	0	0	1	1	0	0	0	0	0	0	1	0	0	0	1	1	0	0	0	0	0	0	0	0	0	0	0	0	0	0	0	0
365	R	0-2 h	M	virgin	y[1] w[*]	M	1	1	0	0	1	1	0	0	1	0	0	0	0	1	1	0	0	0	0	0	0	1	0	0	0	1	1	0	0	0	0	0	0	0	0	0	0	0	0	0	0	0	0
366	L	0-2 h	M	virgin	y[1] w[*]	M	1	1	0	0	1	1	0	0	1	0	0	0	0	1	1	0	0	0	0	0	0	1	0	0	0	1	1	0	0	0	0	0	0	0	0	0	0	0	0	0	0	0	0
367	R	0-2 h	M	virgin	y[1] w[*]	M	0	1	0	0	1	1	0	0	1	0	0	0	0	1	1	0	0	0	0	0	0	1	0	0	0	1	1	0	0	0	0	0	0	0	0	0	0	0	0	0	0	0	0
368	L	0-2 h	M	virgin	y[1] w[*]	M	0	1	0	0	0	1	0	0	1	0	0	0	0	1	1	0	0	0	0	0	0	1	0	0	0	1	1	0	0	0	0	1	0	0	0	0	0	0	0	0	0	0	0
369	R	0-2 h	M	virgin	y[1] w[*]	M	1	1	0	1	1	1	0	0	1	0	0	0	0	1	1	0	0	0	0	0	0	1	0	0	0	1	1	0	0	0	0	1	0	0	0	0	0	0	0	0	0	0	0
370	L	0-2 h	M	virgin	y[1] w[*]	M	1	1	0	1	1	1	0	0	1	0	0	0	0	1	1	0	0	0	0	0	0	1	0	0	0	1	1	0	0	0	0	1	0	0	0	0	0	0	0	0	0	0	0
371	R	0-2 h	M	virgin	y[1] w[*]	M	0	1	0	0	0	1	0	0	1	0	0	0	0	1	1	0	0	0	0	0	0	1	0	0	0	1	1	0	0	0	0	1	0	0	0	0	0	0	0	0	0	0	0
372	L	0-2 h	M	virgin	y[1] w[*]	M	1	1	0	1	0	1	0	0	1	0	0	0	0	1	1	0	0	0	0	0	0	1	0	0	0	1	1	0	0	0	0	1	0	0	0	0	0	0	0	0	0	0	0
373	R	0-2 h	M	virgin	y[1] w[*]	M	1	1	0	0	1	1	0	0	1	0	0	0	0	1	1	0	0	0	0	0	0	1	0	0	0	1	1	0	0	0	0	1	0	0	0	0	0	0	0	0	0	0	0
374	L	0-2 h	M	virgin	y[1] w[*]	M	1	1	0	0	1	1	0	0	1	0	1	0	0	1	1	0	0	0	0	0	0	1	0	0	0	1	1	0	0	0	0	0	0	0	0	0	0	0	0	0	0	0	0
375	R	0-2 h	M	virgin	y[1] w[*]	M	1	1	0	0	0	1	0	0	1	0	0	0	0	1	1	0	0	0	0	0	0	1	0	0	0	1	1	0	0	0	0	1	0	0	0	0	0	0	0	0	0	0	0
376	L	0-2 h	M	virgin	y[1] w[*]	M	1	1	0	0	1	1	0	0	1	0	0	0	0	1	1	0	0	0	0	0	0	1	0	0	0	1	1	0	0	0	0	1	0	0	0	0	0	0	0	0	0	0	0
377	L	0-2 h	M	virgin	y[1] w[*]	M	0	1	0	0	1	1	0	0	1	0	0	0	0	1	1	0	0	0	0	0	0	1	0	0	0	1	1	0	0	0	0	0	0	0	0	0	0	0	0	0	0	0	0
378	R	0-2 h	M	virgin	y[1] w[*]	M	1	1	0	0	1	1	0	0	1	0	0	0	0	1	1	0	0	0	0	0	0	0	0	0	0	1	1	0	0	0	0	0	0	0	0	0	0	0	0	0	0	0	0
379	L	0-2 h	M	virgin	y[1] w[*]	M	1	1	0	0	1	1	0	0	1	0	0	0	0	1	1	0	0	0	0	0	0	1	0	0	0	1	1	0	0	0	0	1	0	0	0	0	0	0	0	0	0	0	0
380	R	0-2 h	M	virgin	y[1] w[*]	M	0	1	0	1	1	1	0	0	1	0	0	0	0	1	1	0	0	1	0	0	0	1	0	0	0	1	1	0	0	0	0	1	0	0	0	0	0	0	0	0	0	0	0
381	L	0-2 h	M	virgin	y[1] w[*]	M	1	1	0	0	1	1	0	0	1	0	0	0	0	1	1	0	0	0	0	0	0	1	0	0	0	1	1	0	0	0	0	1	0	0	0	0	0	0	0	0	0	0	0
382	L	0-2 h	M	virgin	y[1] w[*]	M	1	1	0	0	1	1	0	0	1	0	1	0	0	1	1	0	0	0	0	0	0	1	0	0	0	1	1	0	0	0	0	0	0	0	0	0	0	0	0	0	0	0	0
383	L	0-2 h	M	virgin	y[1] w[*]	M	1	1	0	1	0	1	0	0	1	0	0	0	0	1	1	0	0	0	0	0	0	1	0	0	0	1	1	0	0	0	0	0	0	0	0	0	0	0	0	0	0	0	0
384	R	0-2 h	M	virgin	y[1] w[*]	M	0	1	0	1	1	1	0	0	1	0	0	0	0	1	1	0	0	0	0	0	0	1	0	0	0	1	1	0	0	0	0	1	0	0	0	0	0	0	0	0	0	0	0
385	L	0-2 h	M	virgin	y[1] w[*]	M	1	1	0	0	1	1	0	0	1	0	0	0	0	1	1	0	0	0	0	0	0	1	0	0	0	1	1	0	0	0	0	0	0	0	0	0	0	0	0	0	0	0	0
386	R	0-2 h	M	virgin	y[1] w[*]	M	1	1	0	0	1	1	0	0	1	0	0	0	0	1	1	0	0	0	0	0	0	1	0	0	0	1	1	0	0	0	0	1	0	0	0	0	0	0	0	0	0	0	0
387	L	0-2 h	M	virgin	y[1] w[*]	M	1	1	0	0	0	1	0	0	1	0	0	0	0	1	1	0	0	0	0	0	0	1	0	0	0	1	1	0	0	0	0	1	0	0	0	0	0	0	0	0	0	0	0
388	R	0-2 h	M	virgin	y[1] w[*]	M	0	1	0	0	1	1	0	0	1	0	0	0	0	1	1	0	0	0	0	0	0	1	0	0	0	1	1	0	0	0	0	0	0	0	0	0	0	0	0	0	0	0	0
389	L	0-2 h	M	virgin	y[1] w[*]	M	0	1	0	0	1	1	0	0	1	0	0	0	0	1	1	0	0	0	0	0	0	1	0	0	0	1	1	0	0	0	0	0	0	0	0	0	0	0	0	0	0	0	0
390	R	0-2 h	M	virgin	y[1] w[*]	M	0	1	0	0	1	1	0	0	1	0	0	0	0	1	1	0	0	0	0	0	0	1	0	0	0	1	1	0	0	0	0	0	0	0	0	0	0	0	0	0	1	0	0
391	L	0-2 h	M	virgin	y[1] w[*]	M	0	1	0	1	1	1	0	0	1	0	0	0	0	1	1	0	0	0	0	0	0	1	0	0	0	1	1	0	0	0	0	0	0	0	0	0	0	0	0	0	0	0	0
392	L	0-2 h	M	virgin	y[1] w[*]	M	1	1	0	0	1	1	0	0	1	0	0	0	0	1	1	0	0	0	0	0	0	0	0	0	0	1	1	0	0	0	0	0	0	0	0	0	0	0	0	0	0	0	0
393	R	0-2 h	M	virgin	y[1] w[*]	M	0	1	0	0	0	1	0	0	1	0	0	0	0	1	1	0	0	0	0	0	0	1	0	0	0	1	1	0	0	0	0	0	0	0	0	0	0	0	0	0	0	0	0
394	L	0-2 h	M	virgin	y[1] w[*]	M	1	1	0	0	1	1	0	0	1	0	0	0	0	1	1	0	0	0	0	0	0	1	0	0	0	1	1	0	0	0	0	1	0	0	0	0	0	0	0	0	0	0	0
395	R	0-2 h	M	virgin	y[1] w[*]	M	0	1	0	0	1	1	0	0	1	0	0	0	0	1	1	0	0	0	0	0	0	1	0	0	0	1	1	0	0	0	0	1	0	0	0	0	0	0	0	0	1	0	0
396	L	0-2 h	M	virgin	y[1] w[*]	M	0	1	0	0	1	1	0	0	1	0	0	0	0	1	1	0	0	0	0	0	0	0	0	0	0	1	1	0	0	0	0	1	0	0	0	0	0	0	0	0	0	0	0
397	R	0-2 h	M	virgin	y[1] w[*]	M	1	1	0	0	1	1	0	0	1	0	0	0	0	1	1	0	0	0	0	0	0	1	0	0	0	1	1	0	0	0	0	0	0	0	0	0	0	0	0	0	0	0	0
398	R	0-2 h	M	virgin	y[1] w[*]	M	1	1	0	0	1	1	0	0	1	0	0	0	0	1	1	0	0	0	0	0	0	1	0	0	0	1	1	0	0	0	0	0	0	0	0	0	0	0	0	0	0	0	0
399	L	0-2 h	M	virgin	y[1] w[*]	M	0	1	0	0	1	1	0	0	1	0	0	0	0	1	1	0	0	0	0	0	0	0	0	0	0	1	1	0	0	0	0	0	0	0	0	0	0	0	0	0	0	0	0
400	R	0-2 h	M	virgin	y[1] w[*]	M	1	1	0	0	1	1	0	0	1	0	0	0	0	1	1	0	0	0	0	0	0	1	0	0	0	1	1	0	0	0	0	0	0	0	0	0	0	0	0	0	0	0	0
401	L	0-2 h	M	virgin	y[1] w[*]	M	0	1	0	0	1	1	0	0	1	0	0	0	0	1	1	0	0	0	0	0	0	1	0	0	0	1	1	0	0	0	0	0	0	0	0	0	0	0	0	0	0	0	0
402	L	0-2 h	M	virgin	y[1] w[*]	M	1	1	0	1	1	1	0	0	1	0	0	0	0	1	1	0	0	0	0	0	0	1	0	0	0	1	1	0	0	0	0	1	0	0	0	0	0	0	0	0	0	0	0
403	R	0-2 h	M	virgin	y[1] w[*]	M	0	1	0	0	1	1	0	0	1	0	0	0	0	1	1	0	0	0	0	0	0	1	0	0	0	1	1	0	0	0	0	0	0	0	0	0	0	0	0	0	0	0	0
404	L	0-2 h	M	virgin	y[1] w[*]	M	0	1	0	0	1	1	0	0	1	0	0	0	0	1	1	0	0	0	0	0	0	1	0	0	0	1	1	0	0	0	0	0	0	0	0	0	0	0	0	0	0	0	0
405	R	0-2 h	M	virgin	y[1] w[*]	M	1	1	0	0	0	1	0	0	1	0	0	0	0	1	1	0	0	0	0	0	0	1	0	0	0	1	1	0	0	0	0	0	0	0	0	0	0	0	0	0	0	0	0
406	R	0-2 h	M	virgin	y[1] w[*]	M	1	1	0	0	1	1	0	0	1	0	0	0	0	1	1	0	0	0	0	0	0	1	0	0	0	1	1	0	0	0	0	0	0	0	0	0	0	0	0	0	0	0	0
407	R	0-2 h	M	virgin	y[1] w[*]	M	1	1	0	0	1	1	0	0	1	0	0	0	0	1	1	0	0	0	0	0	0	1	0	0	0	1	1	0	0	0	0	1	0	0	0	0	0	0	0	0	0	0	0
408	L	0-2 h	M	virgin	y[1] w[*]	M	1	1	0	1	1	1	0	0	1	0	0	0	0	1	1	0	0	0	0	0	0	1	0	0	0	1	1	0	0	0	0	1	0	0	0	0	0	0	0	0	0	0	0
409	L	0-2 h	M	virgin	y[1] w[*]	M	1	1	0	1	1	1	0	0	1	0	0	0	0	1	1	0	0	0	0	0	0	1	0	0	0	1	1	0	0	0	0	1	0	0	0	0	0	0	0	0	0	0	0
410	L	0-2 h	M	virgin	y[1] w[*]	M	1	1	0	1	1	1	0	0	1	0	0	0	0	1	1	0	0	0	0	0	0	1	0	0	0	1	1	0	0	0	0	1	0	0	0	0	0	0	0	0	0	0	0
411	R	0-2 h	M	virgin	y[1] w[*]	M	1	1	0	1	1	1	0	0	1	0	1	0	0	1	1	0	0	0	0	0	0	1	0	0	0	1	1	0	0	0	0	1	0	0	0	0	0	0	0	0	0	0	0
412	L	0-2 h	M	virgin	y[1] w[*]	M	1	1	0	0	1	1	0	0	1	0	0	0	0	1	1	0	0	0	0	0	0	1	0	0	0	1	1	0	0	0	0	1	0	0	0	0	0	0	0	0	0	0	0
413	R	0-2 h	M	virgin	y[1] w[*]	M	1	1	0	0	1	1	0	0	1	0	0	0	0	1	1	0	0	0	0	0	0	1	0	0	0	1	1	0	0	0	0	0	0	0	0	0	0	0	0	0	0	0	0
414	L	0-2 h	M	virgin	y[1] w[*]	M	0	1	0	1	1	1	0	0	1	0	0	0	0	1	1	0	0	0	0	0	0	1	0	0	0	1	1	0	0	0	0	0	0	0	0	0	0	0	0	0	0	0	0
415	R	0-2 h	M	virgin	y[1] w[*]	M	0	1	0	0	1	1	0	0	1	0	0	0	0	1	1	0	0	0	0	0	0	1	0	0	0	1	1	0	0	0	0	0	0	0	0	0	0	0	0	0	0	0	0
416	R	0-2 h	M	virgin	y[1] w[*]	M	0	1	0	0	1	1	0	0	1	0	0	0	0	1	1	0	0	0	0	0	0	1	0	0	0	1	1	0	0	0	0	0	0	0	0	0	0	0	0	0	0	0	0
417	L	0-2 h	M	virgin	y[1] w[*]	M	1	1	0	0	1	1	0	0	1	0	0	0	0	1	1	0	0	0	0	0	0	1	0	0	0	1	1	0	0	0	0	1	0	0	0	0	0	0	0	0	0	0	0
418	L	0-2 h	M	virgin	y[1] w[*]	M	0	1	0	0	1	1	0	0	1	0	0	0	0	1	1	0	0	0	0	0	0	1	0	0	0	1	1	0	0	0	0	0	0	0	0	0	0	0	0	0	0	0	0
419	R	0-2 h	M	virgin	y[1] w[*]	M	1	1	0	0	1	1	0	0	1	0	0	0	0	1	1	0	0	0	0	0	0	1	0	0	0	1	1	0	0	0	0	0	0	0	0	0	0	0	0	0	0	0	0
420	R	0-2 h	M	virgin	y[1] w[*]	M	0	1	0	1	1	1	0	0	1	0	0	0	0	1	1	0	0	0	0	0	0	1	0	0	0	1	1	0	0	0	0	1	0	0	0	0	0	0	0	0	0	0	0
421	L	0-2 h	M	virgin	y[1] w[*]	M	1	1	0	0	1	1	0	0	1	0	0	0	0	1	1	0	0	0	0	0	0	1	0	0	0	1	1	0	0	0	0	1	0	0	0	0	0	0	0	0	0	0	0
422	L	0-2 h	M	virgin	y[1] w[*]	M	0	1	0	0	1	1	0	0	1	0	0	0	0	1	1	0	0	0	0	0	0	1	0	0	0	1	1	0	0	0	0	1	0	0	0	0	0	0	0	0	0	0	0
423	R	0-2 h	M	virgin	y[1] w[*]	M	0	1	0	1	1	1	0	0	1	0	0	0	0	1	1	0	0	0	0	0	0	1	0	0	0	1	1	0	0	0	0	0	0	0	0	0	0	0	0	0	0	0	0
424	L	0-2 h	M	virgin	y[1] w[*]	M	1	1	0	1	1	1	0	0	1	0	0	0	0	1	1	0	0	0	0	0	0	1	0	0	0	1	1	0	0	0	0	1	0	0	0	0	0	0	0	0	0	0	0
425	R	0-2 h	M	virgin	y[1] w[*]	M	1	1	0	1	1	1	0	0	1	0	0	0	0	1	1	0	0	0	0	0	0	1	0	0	0	1	1	0	0	0	0	1	0	0	0	0	0	0	0	0	0	0	0
426	R	0-2 h	M	virgin	y[1] w[*]	M	1	1	0	1	1	1	0	0	1	0	0	0	0	1	1	0	0	0	0	0	0	1	0	0	0	1	1	0	0	0	0	0	0	0	0	0	0	0	0	0	0	0	0
427	L	0-2 h	M	virgin	y[1] w[*]	M	0	1	0	1	1	1	0	0	1	0	0	0	0	1	1	0	0	0	0	0	0	1	0	0	0	1	1	0	0	0	0	1	0	0	0	0	0	0	0	0	0	0	0
428	R	0-2 h	M	virgin	y[1] w[*]	M	0	1	0	0	1	1	0	0	1	0	0	0	0	1	1	0	0	0	0	0	0	1	0	0	0	1	1	0	0	0	0	0	0	0	0	0	0	0	0	0	0	0	0
429	L	0-2 h	M	virgin	y[1] w[*]	M	0	1	0	0	1	1	0	0	1	0	0	0	0	1	1	0	0	0	0	0	0	1	0	0	0	1	1	0	0	0	0	1	0	0	0	0	0	0	0	0	0	0	0
430	L	0-2 h	M	virgin	y[1] w[*]	M	0	1	0	1	1	1	0	0	1	0	0	0	0	1	1	0	0	0	0	0	0	1	0	0	0	1	1	0	0	0	0	0	0	0	0	0	0	0	0	0	0	0	0
431	R	0-2 h	M	virgin	y[1] w[*]	M	1	1	0	0	0	1	0	0	1	0	0	0	0	1	1	0	0	0	0	0	0	1	0	0	0	1	1	0	0	0	0	1	0	0	0	0	0	0	0	0	0	0	0
432	L	0-2 h	M	virgin	y[1] w[*]	M	1	1	0	1	0	1	0	0	1	0	0	0	0	1	1	0	0	0	0	0	0	1	0	0	0	1	1	0	0	0	0	0	0	0	0	0	0	0	0	0	0	0	0
433	R	0-2 h	M	virgin	y[1] w[*]	M	1	1	0	0	1	1	0	0	1	0	0	0	0	1	1	0	0	0	0	0	0	1	0	0	0	1	1	0	0	0	0	0	0	0	0	0	0	0	0	0	0	0	0
434	L	0-2 h	M	virgin	y[1] w[*]	M	1	1	0	0	1	1	0	0	1	0	0	0	0	1	1	0	0	0	0	0	0	1	0	0	0	1	1	0	0	0	0	0	0	0	0	0	0	0	0	0	0	0	0
435	L	0-2 h	M	virgin	y[1] w[*]	M	1	1	1	1	1	1	0	0	1	0	0	0	0	1	1	0	0	0	0	0	0	1	0	0	0	1	1	0	0	0	0	0	0	0	0	0	0	0	0	0	0	0	0
436	L	0-2 h	M	virgin	y[1] w[*]	M	1	1	0	1	1	1	0	0	1	0	0	0	0	1	1	0	0	0	0	0	0	0	0	0	0	1	1	0	0	0	0	1	0	0	0	0	0	0	0	0	0	0	0
437	R	0-2 h	M	virgin	y[1] w[*]	M	0	1	0	0	0	1	0	0	1	0	0	0	0	1	1	0	0	0	0	0	0	1	0	0	0	1	1	0	0	0	0	0	0	0	0	0	0	0	0	0	0	0	0
438	R	0-2 h	M	virgin	y[1] w[*]	M	1	1	0	1	1	1	0	0	1	0	1	0	0	1	1	0	0	0	0	0	0	1	0	0	0	1	1	0	0	0	0	1	0	0	0	0	0	0	0	0	0	0	0
439	L	0-2 h	M	virgin	y[1] w[*]	M	0	1	0	0	1	1	0	0	1	0	0	0	0	1	1	0	0	0	0	0	0	1	0	0	0	1	1	0	0	0	0	1	0	0	0	0	0	0	0	0	0	0	0
440	R	0-2 h	M	virgin	y[1] w[*]	M	1	1	0	1	0	1	0	0	1	0	0	0	0	1	1	0	0	0	0	0	0	1	0	0	0	1	1	0	0	0	0	0	0	0	0	0	0	0	0	0	0	0	0
441	L	0-2 h	M	virgin	y[1] w[*]	M	1	1	0	0	1	1	0	0	1	0	0	0	0	1	1	0	0	0	0	0	0	0	0	0	0	1	1	0	0	0	0	1	0	0	0	0	0	0	0	0	0	0	0
442	R	0-2 h	M	virgin	y[1] w[*]	M	1	1	0	1	1	1	0	0	1	0	0	0	0	1	1	0	0	0	0	0	0	1	0	0	0	1	1	0	0	0	0	1	0	0	0	0	0	0	0	0	0	0	0
443	L	0-2 h	M	virgin	y[1] w[*]	M	0	1	0	0	1	1	0	0	1	0	0	0	0	1	1	0	0	0	0	0	0	1	0	0	0	1	1	0	0	0	0	0	0	0	0	0	0	0	0	0	0	0	0
444	R	0-2 h	M	virgin	y[1] w[*]	M	1	1	0	0	1	1	0	0	1	0	0	0	0	1	1	0	0	0	0	0	0	1	0	0	0	1	1	0	0	0	0	0	0	0	0	0	0	0	0	0	0	0	0
445	L	0-2 h	M	virgin	y[1] w[*]	M	1	1	0	0	1	1	0	0	1	0	0	0	0	1	1	0	0	0	0	0	0	0	0	0	0	1	1	0	0	0	0	0	0	0	0	0	0	0	0	0	0	0	0
446	R	14 day	F	virgin	y[1] w[*]	group F	1	1	0	1	1	1	0	0	1	0	0	0	0	1	1	0	0	0	0	0	0	1	0	0	0	1	1	0	0	0	0	1	0	0	0	0	0	0	0	0	1	0	0
447	L	14 day	F	virgin	y[1] w[*]	group F	1	1	0	0	1	1	0	0	1	0	0	0	0	1	1	0	0	0	0	0	0	1	0	0	0	1	1	0	0	0	0	0	0	0	0	0	0	0	0	0	0	0	0
448	R	14 day	F	virgin	y[1] w[*]	group F	1	1	0	0	1	1	0	0	1	0	1	0	0	1	1	0	0	0	0	0	0	1	0	0	0	1	1	0	0	0	0	0	0	0	0	0	0	0	0	0	0	0	0
449	L	14 day	F	virgin	y[1] w[*]	group F	1	1	0	0	1	1	0	0	1	0	0	0	0	1	1	0	0	0	0	0	0	1	0	0	0	1	1	0	0	0	0	1	0	0	0	0	0	0	0	0	0	0	0
450	R	14 day	F	virgin	y[1] w[*]	group F	1	1	0	1	1	1	0	0	1	0	0	0	0	1	1	0	0	0	0	0	0	1	0	0	0	1	1	0	0	0	0	1	0	0	0	0	0	0	0	0	0	0	0
451	R	14 day	F	virgin	y[1] w[*]	group F	1	1	0	0	1	1	0	0	1	0	1	0	0	1	1	0	0	0	0	0	0	1	0	0	0	1	1	0	0	0	0	1	0	0	0	0	0	0	0	0	0	0	0
452	L	14 day	F	virgin	y[1] w[*]	group F	1	1	0	0	1	1	0	0	1	0	0	0	0	1	1	0	0	0	0	0	0	1	0	0	0	1	1	0	0	0	0	0	0	0	0	0	0	0	0	0	0	0	0
453	R	14 day	F	virgin	y[1] w[*]	group F	1	1	1	1	1	1	0	0	1	0	1	0	0	1	1	1	0	0	0	0	0	1	0	0	0	1	1	0	0	0	0	0	0	0	0	0	0	0	0	0	0	0	0
454	L	14 day	F	virgin	y[1] w[*]	group F	1	1	0	0	1	1	0	0	1	0	0	0	0	1	1	1	0	0	0	0	0	1	0	0	0	1	1	0	0	0	0	1	0	0	0	0	0	0	0	0	0	0	0
455	R	14 day	F	virgin	y[1] w[*]	group F	1	1	0	0	1	1	0	0	1	0	0	0	0	1	1	0	0	0	0	0	0	1	0	0	0	1	1	0	0	0	0	1	0	0	0	0	0	0	0	0	1	0	0
456	L	14 day	F	virgin	y[1] w[*]	group F	1	1	0	0	1	1	0	0	1	0	1	0	0	1	1	1	0	0	0	0	0	1	0	0	0	1	1	0	0	0	0	1	0	0	0	0	0	0	0	1	0	0	0
457	R	14 day	F	virgin	y[1] w[*]	group F	1	1	0	1	1	1	0	0	1	0	0	0	0	1	1	1	0	0	0	0	0	1	0	0	0	1	1	0	0	0	0	1	0	0	0	0	0	0	0	0	0	0	0
458	L	14 day	F	virgin	y[1] w[*]	group F	1	1	0	1	1	1	0	0	1	0	1	0	0	1	1	1	0	0	0	0	0	1	0	0	0	1	1	0	0	0	0	1	0	0	0	0	0	0	0	0	0	0	0
459	L	14 day	F	virgin	y[1] w[*]	group F	1	1	0	1	1	1	0	0	1	0	0	0	0	1	1	0	0	0	0	0	0	0	0	0	0	1	1	0	0	0	0	1	0	0	0	0	0	0	0	0	0	0	0
460	R	14 day	F	virgin	y[1] w[*]	group F	1	1	0	0	1	1	0	0	1	0	0	0	0	1	1	1	0	0	0	0	0	1	0	0	0	1	1	0	0	0	0	1	0	0	0	0	0	0	0	0	0	0	0
461	L	14 day	F	virgin	y[1] w[*]	group F	0	1	0	0	1	1	0	0	1	0	1	0	0	1	1	0	0	0	0	0	0	1	0	0	0	1	1	0	0	0	0	0	0	0	0	0	0	0	0	0	0	0	0
462	R	14 day	F	virgin	y[1] w[*]	group F	1	1	0	0	1	1	0	0	1	0	0	0	0	1	1	0	0	0	0	0	0	1	0	0	0	1	1	0	0	0	0	1	0	0	0	0	0	0	0	1	1	0	0
463	L	14 day	F	virgin	y[1] w[*]	group F	0	1	0	0	1	1	0	0	1	0	0	0	0	1	1	0	0	0	0	0	0	1	0	0	0	1	1	0	0	0	0	0	0	0	0	0	0	0	0	0	0	0	0
464	R	14 day	F	virgin	y[1] w[*]	group F	1	1	0	1	1	1	0	0	1	0	1	0	0	1	1	0	0	0	0	0	0	1	0	0	0	1	1	0	0	0	0	1	0	0	0	0	0	0	0	1	0	0	0
465	L	14 day	F	virgin	y[1] w[*]	group F	1	1	0	1	1	1	0	0	1	0	1	0	0	1	1	0	0	0	0	0	0	1	0	0	0	1	1	0	0	0	0	1	0	0	0	0	0	0	0	0	0	0	0
466	R	14 day	F	virgin	y[1] w[*]	group F	1	1	0	0	1	1	0	0	1	0	1	0	0	1	1	0	0	0	0	0	0	1	0	0	0	1	1	0	0	0	0	1	0	0	0	0	0	0	0	0	0	0	0
467	L	14 day	F	virgin	y[1] w[*]	group F	1	1	0	1	1	1	0	0	1	0	0	0	0	1	1	0	0	0	0	0	0	1	0	0	0	1	1	0	0	0	0	0	0	0	0	0	0	0	0	0	0	0	0
468	L	14 day	F	virgin	y[1] w[*]	group F	1	1	0	0	1	1	0	0	1	0	0	0	0	1	1	0	0	0	0	0	0	1	0	0	0	1	1	0	0	0	0	1	0	0	0	0	0	0	0	0	0	0	0
469	L	14 day	F	virgin	y[1] w[*]	group F	1	1	0	0	1	1	0	0	1	0	0	0	0	1	1	0	0	0	0	0	0	1	0	0	0	1	1	0	0	0	0	1	0	0	0	0	0	0	0	0	0	0	0
470	R	14 day	F	virgin	y[1] w[*]	group F	1	1	0	1	1	1	0	0	1	0	0	0	0	1	1	0	0	0	0	0	0	1	0	0	0	1	1	0	0	0	0	0	0	0	0	0	0	0	0	0	0	0	0
471	L	14 day	F	virgin	y[1] w[*]	group F	1	1	0	0	1	1	0	0	1	0	0	0	0	1	1	0	0	0	0	0	0	1	0	0	0	1	1	0	0	0	0	0	0	0	0	0	0	0	0	0	1	0	0
472	L	14 day	F	virgin	y[1] w[*]	group F	1	1	0	0	1	1	0	0	1	0	0	0	0	1	1	0	0	0	0	0	0	1	0	0	0	1	1	0	0	0	0	1	0	0	0	0	0	0	0	0	0	0	0
473	R	14 day	F	virgin	y[1] w[*]	group F	1	1	0	0	1	1	0	0	1	0	0	0	0	1	1	0	0	0	0	0	0	1	0	0	0	1	1	0	0	0	0	0	0	0	0	0	0	0	0	0	0	0	0
474	R	14 day	F	virgin	y[1] w[*]	group F	1	1	0	0	1	1	0	0	1	0	1	0	0	1	1	0	0	0	0	0	0	1	0	0	0	1	1	0	0	0	0	1	0	0	0	0	0	0	0	0	0	0	0
475	R	14 day	F	virgin	y[1] w[*]	group F	1	1	0	0	1	1	0	0	1	0	0	0	0	1	1	0	0	0	0	0	0	1	0	0	0	1	1	0	1	0	0	0	0	0	0	0	0	0	0	1	1	0	0
476	L	14 day	F	virgin	y[1] w[*]	group F	1	1	0	0	1	1	0	0	1	0	0	0	0	1	1	0	0	0	0	0	0	1	0	0	0	1	1	0	0	0	0	0	0	0	0	0	0	0	0	1	0	0	0
477	R	14 day	M	virgin	y[1] w[*]	group M	1	1	0	1	1	1	0	0	1	0	0	0	0	1	1	0	0	0	0	0	0	1	0	0	0	1	1	0	0	0	0	0	0	0	0	0	0	0	0	0	0	0	0
478	L	14 day	M	virgin	y[1] w[*]	group M	0	1	0	0	1	1	0	0	1	0	0	0	0	1	1	0	0	0	0	0	0	1	0	0	0	1	1	0	0	0	0	1	0	0	0	0	0	0	0	0	0	0	0
479	L	14 day	M	virgin	y[1] w[*]	group M	0	1	0	1	0	1	0	0	1	0	0	0	0	1	1	0	0	0	0	0	0	0	0	0	0	1	1	0	0	0	0	0	0	0	0	0	0	0	0	0	0	0	0
480	R	14 day	M	virgin	y[1] w[*]	group M	1	1	0	0	1	1	0	0	1	0	0	0	0	1	1	0	0	0	0	0	0	1	0	0	0	1	1	0	0	0	0	0	0	0	0	0	0	0	0	0	0	0	0
481	R	14 day	M	virgin	y[1] w[*]	group M	1	1	0	0	0	1	0	0	1	0	0	0	0	1	1	0	0	0	0	0	0	1	0	0	0	1	1	0	0	0	0	0	0	0	0	0	0	0	0	0	0	0	0
482	L	14 day	M	virgin	y[1] w[*]	group M	1	1	0	0	0	1	0	0	1	0	0	0	0	1	1	0	0	0	0	0	0	1	0	0	0	1	1	0	0	0	0	0	0	0	0	0	0	0	0	0	0	0	0
483	L	14 day	M	virgin	y[1] w[*]	group M	0	1	0	1	1	1	0	0	1	0	0	0	0	1	1	0	0	0	0	0	0	1	0	0	0	1	1	0	0	0	0	0	0	0	0	0	0	0	0	0	0	0	0
484	R	14 day	M	virgin	y[1] w[*]	group M	1	1	0	0	1	1	0	0	1	0	1	0	0	1	1	0	0	0	0	0	0	1	0	0	0	1	1	0	0	0	0	0	0	0	0	0	0	0	0	0	0	0	0
485	L	14 day	M	virgin	y[1] w[*]	group M	1	1	0	1	1	1	0	0	1	0	0	0	0	1	1	0	0	0	0	0	0	1	0	0	0	1	1	0	0	0	0	0	0	0	0	0	0	0	0	0	0	0	0
486	L	14 day	M	virgin	y[1] w[*]	group M	1	1	0	1	1	1	0	0	1	0	1	0	0	1	1	0	0	0	0	0	0	1	0	0	0	1	1	0	0	0	0	1	0	0	0	0	0	0	0	0	0	0	0
487	L	14 day	M	virgin	y[1] w[*]	group M	1	1	0	0	0	1	0	0	1	0	0	0	0	1	1	0	0	0	0	0	0	1	0	0	0	1	1	0	0	0	0	0	0	0	0	0	0	0	0	0	0	0	0
488	R	14 day	M	virgin	y[1] w[*]	group M	0	1	0	0	0	1	0	0	1	0	0	0	0	1	1	0	0	0	0	0	0	0	0	0	0	1	1	0	0	0	0	0	0	0	0	0	0	0	0	0	0	0	0
489	L	14 day	M	virgin	y[1] w[*]	group M	1	1	0	1	1	1	0	0	1	0	0	0	0	1	1	0	0	0	0	0	0	1	0	0	0	1	1	0	0	0	0	1	0	0	0	0	0	0	0	0	0	0	0
490	L	14 day	M	virgin	y[1] w[*]	group M	1	1	0	0	0	1	0	0	1	0	0	0	0	1	1	0	0	0	0	0	0	0	0	0	0	1	1	0	0	0	0	0	0	0	0	0	0	0	0	0	0	0	0
491	L	14 day	M	virgin	y[1] w[*]	group M	0	1	0	0	0	1	0	0	1	0	0	0	0	1	1	0	0	0	0	0	0	0	0	0	0	1	1	0	0	0	0	0	0	0	0	0	0	0	0	0	1	0	0
492	R	14 day	M	virgin	y[1] w[*]	group M	0	1	0	0	0	1	0	0	1	0	0	0	0	1	1	0	0	0	0	0	0	1	0	0	0	1	1	0	0	0	0	0	0	0	0	0	0	0	0	0	0	0	0
493	L	14 day	M	virgin	y[1] w[*]	group M	1	1	0	0	1	1	0	0	1	0	1	0	0	1	1	0	0	0	0	0	0	1	0	0	0	1	1	0	0	0	0	0	0	0	0	0	0	0	0	0	0	0	0
494	L	14 day	M	virgin	y[1] w[*]	group M	0	1	0	0	0	1	0	0	1	0	0	0	0	1	1	0	0	0	0	0	0	1	0	0	0	1	1	0	0	0	0	0	0	0	0	0	0	0	0	0	0	0	0
495	L	14 day	M	virgin	y[1] w[*]	group M	1	1	0	0	1	1	0	0	1	0	0	0	0	1	1	0	0	0	0	0	0	1	0	0	0	1	1	0	0	0	0	0	0	0	0	0	0	0	0	0	1	0	0
496	L	14 day	M	virgin	y[1] w[*]	group M	0	1	0	0	0	1	0	0	1	0	0	0	0	1	1	0	0	0	0	0	0	1	0	0	0	1	1	0	0	0	0	0	0	0	0	0	0	0	0	0	0	0	0
497	R	14 day	M	virgin	y[1] w[*]	group M	1	1	0	1	0	1	0	0	1	0	0	0	0	1	1	0	0	0	0	0	0	1	0	0	0	1	1	0	0	0	0	1	0	0	0	0	0	0	0	0	0	0	0
498	L	14 day	M	virgin	y[1] w[*]	group M	1	1	0	0	1	1	0	0	1	0	1	0	0	1	1	0	0	0	0	0	0	1	0	0	0	1	1	0	0	0	0	1	0	0	0	0	0	0	0	0	0	0	0
499	R	14 day	M	virgin	y[1] w[*]	group M	1	1	0	0	1	1	0	0	1	0	0	0	0	1	1	0	0	0	0	0	0	1	0	0	0	1	1	0	0	0	0	0	0	0	0	0	0	0	0	0	0	0	0
500	L	14 day	M	virgin	y[1] w[*]	group M	1	1	0	1	1	1	0	0	1	0	0	0	0	1	1	0	0	0	0	0	0	1	0	0	0	1	1	0	0	0	0	1	0	0	0	0	0	0	0	0	0	0	0
501	R	14 day	M	virgin	y[1] w[*]	group M	1	1	0	0	1	1	0	0	1	0	0	0	0	1	1	0	0	0	0	0	0	1	0	0	0	1	1	0	0	0	0	1	0	0	0	0	0	0	0	0	0	0	0
502	L	14 day	M	virgin	y[1] w[*]	group M	0	1	0	1	1	1	0	0	1	0	0	0	0	1	1	0	0	0	0	0	0	1	0	0	0	1	1	0	0	0	0	0	0	0	0	0	0	0	0	0	0	0	0
503	R	14 day	M	virgin	y[1] w[*]	group M	1	1	0	0	1	1	0	0	1	0	0	0	0	1	1	0	0	0	0	0	0	1	0	0	0	1	1	0	0	0	0	0	0	0	0	0	0	0	0	0	0	0	0
504	R	14 day	M	virgin	y[1] w[*]	group M	0	1	0	1	1	1	0	0	1	0	0	0	0	1	1	0	0	0	0	0	0	1	0	0	0	1	1	0	0	0	0	1	0	0	0	0	0	0	0	1	0	0	0
505	L	14 day	M	virgin	y[1] w[*]	group M	0	1	0	0	1	1	0	0	1	0	0	0	0	1	1	0	0	0	0	0	0	1	0	0	0	1	1	0	0	0	0	1	0	0	0	0	0	0	0	0	0	0	0
506	R	14 day	M	virgin	y[1] w[*]	group M	0	1	0	1	1	1	0	0	1	0	0	0	0	1	1	0	0	0	0	0	0	0	0	0	0	1	1	0	0	0	0	1	0	0	0	0	0	0	0	0	0	0	0
507	L	14 day	M	virgin	y[1] w[*]	group M	1	1	0	1	0	0	0	0	1	0	0	0	0	1	1	0	0	0	0	0	0	1	0	0	0	1	1	0	0	0	0	1	0	0	0	0	0	0	0	0	0	0	0
508	R	14 day	M	virgin	y[1] w[*]	group M	0	1	0	1	1	0	0	0	1	0	0	0	0	1	1	0	0	0	0	0	0	0	0	0	0	1	1	0	0	0	0	1	0	0	0	0	0	0	0	0	0	0	0
509	R	14 day	M	virgin	y[1] w[*]	group M	0	1	0	1	1	1	0	0	1	0	0	0	0	1	1	0	0	0	0	0	0	1	0	0	0	1	1	0	0	0	0	1	0	0	0	0	0	0	0	0	0	0	0
510	L	14 day	M	virgin	y[1] w[*]	group M	1	1	0	1	1	1	0	0	1	0	0	0	0	1	1	0	0	0	0	0	0	0	0	0	0	1	1	0	0	0	0	1	0	0	0	0	0	0	0	0	0	0	0
511	L	14 day	M	virgin	y[1] w[*]	group M	0	1	0	0	1	1	0	0	1	0	0	0	0	1	1	0	0	0	0	0	0	1	0	0	0	1	1	0	0	0	0	1	0	0	0	0	0	0	0	0	0	0	0
512	R	14 day	M	virgin	y[1] w[*]	group M	0	1	0	1	0	0	0	0	1	0	0	0	0	1	1	0	0	0	0	0	0	0	0	0	0	1	1	0	0	0	0	1	0	0	0	0	0	0	0	0	0	0	0
513	R	14 day	M	virgin	y[1] w[*]	group M	1	1	0	1	1	1	0	0	1	0	0	0	0	1	1	0	0	0	0	0	0	1	0	0	0	1	1	0	0	0	0	1	0	0	0	0	0	0	0	0	0	0	0
514	L	14 day	F	virgin	y[1] w[*]	group F	1	1	0	0	1	1	0	0	1	0	0	0	0	1	1	0	0	0	0	0	0	1	0	0	0	1	1	0	0	0	0	0	0	0	0	0	0	0	0	0	0	0	0
515	R	14 day	F	virgin	y[1] w[*]	group F	1	1	0	0	1	1	0	0	1	0	0	0	0	1	1	0	0	0	0	0	0	1	0	0	0	1	1	0	0	0	0	0	0	0	0	0	0	0	0	0	0	0	0
516	R	14 day	F	virgin	y[1] w[*]	group F	1	1	0	0	1	1	0	0	1	0	1	0	0	1	1	1	0	0	0	0	0	1	0	0	0	1	1	0	0	0	0	1	0	0	0	0	0	0	0	0	0	0	0
517	L	14 day	F	virgin	y[1] w[*]	group F	1	1	0	0	1	1	0	0	1	0	0	0	0	1	1	0	0	0	0	0	0	1	0	0	0	1	1	0	0	0	0	1	0	0	0	0	0	0	0	0	0	0	0
518	R	14 day	F	virgin	y[1] w[*]	group F	1	1	0	0	1	1	0	0	1	0	0	0	0	1	1	0	0	0	0	0	0	1	0	0	0	1	1	0	0	0	0	1	0	0	0	0	0	0	0	0	0	0	0
519	R	14 day	F	virgin	y[1] w[*]	group F	1	1	0	1	1	1	0	0	1	0	1	0	0	1	1	0	0	0	0	0	0	1	0	0	0	1	1	0	0	0	0	1	0	0	0	0	0	0	0	0	0	0	0
520	L	14 day	F	virgin	y[1] w[*]	group F	1	1	0	0	1	1	0	0	1	0	1	0	0	1	1	0	0	0	0	0	0	1	0	0	0	1	1	0	0	0	0	1	0	0	0	0	0	0	0	0	0	0	0
521	R	14 day	F	virgin	y[1] w[*]	group F	1	1	0	0	1	1	0	0	1	0	0	0	0	1	1	0	0	0	0	0	0	1	0	0	0	1	1	0	1	0	0	1	0	0	0	0	0	0	1	1	1	0	0
522	R	14 day	F	virgin	y[1] w[*]	group F	1	1	0	0	1	1	0	0	1	0	1	0	0	1	1	1	0	0	0	0	0	1	0	0	0	1	1	0	0	0	0	0	0	0	0	0	0	0	0	0	1	0	0
523	L	14 day	F	virgin	y[1] w[*]	group F	1	1	0	1	1	1	0	0	1	0	0	0	0	1	1	0	0	0	0	0	0	1	0	0	0	1	1	0	0	0	0	1	0	0	0	0	0	0	0	0	0	0	0
524	R	14 day	F	virgin	y[1] w[*]	group F	1	1	0	0	1	1	0	0	1	0	0	0	0	1	1	0	0	0	0	0	0	1	0	0	0	1	1	0	0	0	0	1	0	0	0	0	0	0	0	0	0	0	0
525	L	14 day	F	virgin	y[1] w[*]	group F	1	1	0	0	1	1	0	0	1	0	1	0	0	1	1	0	0	0	0	0	0	1	0	0	0	1	1	0	0	0	0	1	0	0	0	0	0	0	0	0	0	0	0
526	R	14 day	F	virgin	y[1] w[*]	group F	1	1	0	0	1	1	0	0	1	0	1	0	0	1	1	0	0	0	0	0	0	1	0	0	0	1	1	0	0	0	0	1	0	0	0	0	0	0	0	0	0	0	0
527	L	14 day	F	virgin	y[1] w[*]	group F	1	1	0	0	1	1	0	0	1	0	0	0	0	1	1	0	0	0	0	0	0	1	0	0	0	1	1	0	0	0	0	0	0	0	0	0	0	0	0	0	0	0	0
528	R	14 day	F	virgin	y[1] w[*]	group F	1	1	0	0	1	1	0	0	1	0	0	0	0	1	1	1	0	0	0	0	0	1	0	0	0	1	1	0	0	0	0	1	0	0	0	0	0	0	0	0	0	0	0
529	R	14 day	F	virgin	y[1] w[*]	group F	1	1	0	0	1	1	0	0	1	0	0	0	0	1	1	0	0	0	0	0	0	1	0	0	0	1	1	0	0	0	0	1	0	0	0	0	0	0	0	1	0	0	0
530	R	14 day	F	virgin	y[1] w[*]	group F	1	1	0	0	1	1	0	0	1	0	0	0	0	1	1	0	0	0	0	0	0	1	0	0	0	1	1	0	0	0	0	1	0	0	0	0	0	0	0	0	0	0	0
531	R	14 day	F	virgin	y[1] w[*]	group F	1	1	0	1	1	1	0	0	1	0	0	0	0	1	1	0	0	0	0	0	0	1	0	0	0	1	1	0	0	0	0	1	0	0	0	0	0	0	0	1	0	0	0
532	R	14 day	F	virgin	y[1] w[*]	group F	1	1	0	0	1	1	0	0	1	0	1	0	0	1	1	0	0	0	0	0	0	1	0	0	0	1	1	0	0	0	0	1	0	0	0	0	0	0	0	0	0	0	0
533	L	14 day	F	virgin	y[1] w[*]	group F	1	1	0	1	1	1	0	0	1	0	1	0	0	1	1	1	0	0	0	0	0	1	0	0	0	1	1	0	0	0	0	1	0	0	0	0	0	0	0	0	0	0	0
534	R	14 day	F	virgin	y[1] w[*]	group F	1	1	0	1	1	1	0	0	1	0	1	0	0	1	1	0	0	0	0	0	0	1	0	0	0	1	1	0	0	0	0	0	0	0	0	0	0	0	0	0	0	0	0
535	L	14 day	F	virgin	y[1] w[*]	group F	1	1	0	0	1	1	0	0	1	0	1	0	0	1	1	1	0	0	0	0	0	1	0	0	0	1	1	0	0	0	0	0	0	0	0	0	0	0	0	0	0	0	0
536	R	14 day	F	virgin	y[1] w[*]	group F	1	1	0	0	1	1	0	0	1	0	0	0	0	1	1	0	0	0	0	0	0	1	0	0	0	1	1	0	0	0	0	1	0	0	0	0	0	0	0	0	0	0	0
537	L	14 day	F	virgin	y[1] w[*]	group F	1	1	0	0	1	1	0	0	1	0	0	0	0	1	1	0	0	0	0	0	0	1	0	0	0	1	1	0	0	0	0	1	0	0	0	0	0	0	0	0	0	0	0
538	R	14 day	F	virgin	y[1] w[*]	group F	1	1	0	1	1	1	0	0	1	0	1	0	0	1	1	1	0	0	0	0	0	1	0	0	0	1	1	0	0	0	0	1	0	0	0	0	0	0	1	0	0	0	0
539	R	14 day	M	virgin	y[1] w[*]	group M	1	1	0	0	1	1	0	0	1	0	0	0	0	1	1	0	0	0	0	0	0	1	0	0	0	1	1	0	0	0	0	1	0	0	0	0	0	0	0	0	0	0	0
540	L	14 day	M	virgin	y[1] w[*]	group M	1	1	0	0	1	1	0	0	1	0	0	0	0	1	1	0	0	0	0	0	0	1	0	0	0	1	1	0	0	0	0	1	0	0	0	0	0	0	0	0	1	0	0
541	R	14 day	M	virgin	y[1] w[*]	group M	1	1	0	0	1	1	0	0	1	0	0	0	0	1	1	0	0	0	0	0	0	1	0	0	0	1	1	0	0	0	0	1	0	0	0	0	0	0	0	0	0	0	0
542	L	14 day	M	virgin	y[1] w[*]	group M	1	1	0	0	1	1	0	0	1	0	1	0	0	1	1	0	0	0	0	0	0	1	0	0	0	1	1	0	0	0	0	1	0	0	0	0	0	0	0	0	0	0	0
543	L	14 day	M	virgin	y[1] w[*]	group M	1	1	0	0	1	1	0	0	1	0	0	0	0	1	1	0	0	0	0	0	0	1	0	0	0	1	1	0	0	0	0	1	0	0	0	0	0	0	0	0	0	0	0
544	L	14 day	M	virgin	y[1] w[*]	group M	1	1	0	0	1	1	0	0	1	0	0	0	0	1	1	0	0	0	0	0	0	1	0	0	0	1	1	0	0	0	0	0	0	0	0	0	0	0	0	0	0	0	0
545	L	14 day	M	virgin	y[1] w[*]	group M	0	1	0	0	1	1	0	0	1	0	0	0	0	1	1	0	0	0	0	0	0	1	0	0	0	1	1	0	0	0	0	1	0	0	0	0	0	0	0	0	0	0	0
546	R	14 day	M	virgin	y[1] w[*]	group M	1	1	0	0	1	1	0	0	1	0	0	0	0	1	1	0	0	0	0	0	0	1	0	0	0	1	1	0	0	0	0	0	0	0	0	0	0	0	0	0	0	0	0
547	L	14 day	M	virgin	y[1] w[*]	group M	1	1	0	1	1	1	0	0	1	0	0	0	0	1	1	0	0	0	0	0	0	0	0	0	0	1	1	0	0	0	0	0	0	0	0	0	0	0	0	0	1	0	0
548	R	6 day	F	non-virgin	y[1] w[*]	25 F + 5 M	1	1	0	0	1	1	0	0	1	0	1	0	0	1	1	0	0	0	0	0	0	1	0	0	0	1	1	0	0	0	0	0	0	0	0	0	0	0	0	0	0	0	0
549	L	6 day	F	non-virgin	y[1] w[*]	25 F + 5 M	1	1	0	1	1	1	0	0	1	0	0	0	0	1	1	0	0	0	0	0	0	1	0	0	0	1	1	0	0	0	0	0	0	0	0	0	0	0	0	0	0	0	0
550	R	6 day	F	non-virgin	y[1] w[*]	25 F + 5 M	1	1	0	1	1	1	0	0	1	0	1	0	0	1	1	1	0	0	0	0	0	1	0	0	0	1	1	0	0	0	0	1	0	0	0	0	0	0	0	0	0	0	0
551	L	6 day	F	non-virgin	y[1] w[*]	25 F + 5 M	1	1	0	0	1	1	0	0	1	0	0	0	0	1	1	0	0	0	0	0	0	1	0	0	0	1	1	0	0	0	0	1	0	0	0	0	0	0	0	0	0	0	0
552	R	6 day	F	non-virgin	y[1] w[*]	25 F + 5 M	1	1	0	1	1	1	0	0	1	0	1	0	0	1	1	0	0	0	0	0	0	0	0	0	0	1	1	0	0	0	0	1	0	0	0	0	0	0	0	0	0	0	0
553	R	6 day	F	non-virgin	y[1] w[*]	25 F + 5 M	1	1	1	1	1	1	0	0	1	0	0	0	0	1	1	0	0	0	0	0	0	1	0	0	0	1	1	0	0	0	0	1	0	0	0	0	0	0	0	1	0	0	0
554	R	6 day	F	non-virgin	y[1] w[*]	25 F + 5 M	1	1	0	1	1	1	0	0	1	0	1	0	0	1	1	0	0	0	0	0	0	1	0	0	0	1	1	0	0	0	0	1	0	0	0	0	0	0	0	1	0	0	0
555	R	6 day	F	non-virgin	y[1] w[*]	25 F + 5 M	1	1	0	1	1	1	0	0	1	0	1	0	0	1	1	0	0	0	0	0	0	0	0	0	0	1	1	0	0	0	1	1	0	0	0	0	0	0	0	1	0	0	0
556	R	6 day	F	non-virgin	y[1] w[*]	25 F + 5 M	1	1	0	1	1	1	0	0	1	0	1	0	0	1	1	0	0	0	0	0	0	1	0	0	0	1	1	0	0	0	0	1	0	0	0	0	0	0	0	1	0	0	0
557	L	6 day	F	non-virgin	y[1] w[*]	25 F + 5 M	1	1	0	1	1	1	0	0	1	0	0	0	0	1	0	0	0	0	0	0	0	1	0	0	0	1	1	0	0	0	0	1	0	0	0	0	0	0	0	0	0	0	0
558	R	6 day	F	non-virgin	y[1] w[*]	25 F + 5 M	1	1	0	1	1	1	0	0	1	0	1	0	0	1	1	0	0	0	0	0	0	1	0	0	0	1	1	0	0	0	0	1	0	0	0	0	0	0	0	1	0	0	0
559	R	6 day	F	non-virgin	y[1] w[*]	25 F + 5 M	1	1	0	1	1	1	0	0	1	0	0	0	0	1	1	0	0	0	0	0	0	1	0	0	0	1	1	0	0	0	0	1	0	0	0	0	0	0	0	0	0	0	0
560	L	6 day	F	non-virgin	y[1] w[*]	25 F + 5 M	1	1	0	1	1	1	0	0	1	0	0	0	0	1	1	0	0	0	0	0	0	1	0	0	0	1	1	0	0	0	0	1	0	0	0	0	0	0	0	0	0	0	0
561	R	6 day	F	non-virgin	y[1] w[*]	25 F + 5 M	1	1	1	1	1	1	0	0	1	0	0	0	0	1	1	0	0	0	0	0	0	1	0	0	0	1	1	0	0	0	0	1	0	0	0	0	0	0	0	0	0	0	0
562	L	6 day	F	non-virgin	y[1] w[*]	25 F + 5 M	1	1	0	1	1	1	0	0	1	0	1	0	0	1	1	1	0	0	0	0	0	1	0	0	0	1	1	0	0	0	0	1	0	0	0	0	0	0	0	0	0	0	0
563	R	6 day	F	non-virgin	y[1] w[*]	25 F + 5 M	1	1	1	1	1	1	0	0	1	0	1	0	0	1	1	0	0	0	0	0	0	1	0	0	0	1	1	0	0	0	0	1	0	0	0	0	0	0	0	1	0	0	0
564	L	6 day	F	non-virgin	y[1] w[*]	25 F + 5 M	1	1	0	1	1	1	0	0	1	0	1	0	0	1	1	0	0	0	0	0	0	1	0	0	0	1	1	0	0	0	0	1	0	0	0	0	0	0	0	0	0	0	0
565	R	6 day	F	non-virgin	y[1] w[*]	25 F + 5 M	1	1	0	0	1	1	0	0	1	0	0	0	0	1	1	0	0	0	0	0	0	1	0	0	0	1	1	0	0	0	0	1	0	0	0	0	0	0	0	0	0	0	0
566	R	6 day	F	non-virgin	y[1] w[*]	25 F + 5 M	1	1	0	0	1	1	0	0	1	0	0	0	0	1	1	0	0	0	0	0	0	1	0	0	0	1	1	0	0	0	0	0	0	0	0	0	0	0	0	0	0	0	0
567	R	6 day	F	non-virgin	y[1] w[*]	25 F + 5 M	1	1	0	1	1	1	0	0	1	0	0	0	0	1	1	0	0	0	0	0	0	1	0	0	0	1	1	0	0	0	0	0	0	0	0	0	0	0	0	0	0	0	0
568	L	6 day	F	non-virgin	y[1] w[*]	25 F + 5 M	1	1	0	1	1	1	0	0	1	0	1	0	0	1	1	0	0	0	0	0	0	1	0	0	0	1	1	0	0	0	0	0	0	0	0	0	0	0	0	0	0	0	0
569	R	6 day	F	non-virgin	y[1] w[*]	25 F + 5 M	1	1	0	0	1	1	0	0	1	0	0	0	0	1	1	0	0	0	0	0	0	1	0	0	0	1	1	0	0	0	0	0	0	0	0	0	0	0	0	0	0	0	0
570	L	6 day	F	virgin	y[1] w[*]	25 F	1	1	0	0	1	1	0	0	1	0	0	0	0	1	1	0	0	0	0	0	0	1	0	0	0	1	1	0	0	0	0	1	0	0	0	0	0	0	0	0	0	0	0
571	L	6 day	F	virgin	y[1] w[*]	25 F	1	1	1	0	1	1	0	0	1	0	0	0	0	1	1	1	0	0	0	0	0	1	0	0	0	1	1	0	0	0	0	1	0	0	0	0	0	0	0	0	0	0	0
572	L	6 day	F	virgin	y[1] w[*]	25 F	1	1	0	1	1	1	0	0	1	0	0	0	0	1	1	0	0	0	0	0	0	1	0	0	0	1	1	0	0	0	0	1	0	0	0	0	0	0	0	0	1	0	0
573	R	6 day	F	virgin	y[1] w[*]	25 F	1	1	1	0	1	1	0	0	1	0	0	0	0	1	1	0	0	0	0	0	0	1	0	0	0	1	1	0	0	0	0	1	0	0	0	0	0	0	0	0	1	0	0
574	L	6 day	F	virgin	y[1] w[*]	25 F	1	1	0	1	1	1	0	0	1	0	0	0	0	1	1	0	0	0	0	0	0	1	0	0	0	1	1	0	0	0	0	1	0	0	0	0	0	0	0	0	1	0	0
575	L	6 day	F	virgin	y[1] w[*]	25 F	1	1	0	0	1	1	0	0	1	0	1	0	0	1	1	1	0	0	0	0	0	1	0	0	0	1	1	0	0	0	0	0	0	0	0	0	0	0	0	1	0	0	0
576	R	6 day	F	virgin	y[1] w[*]	25 F	1	1	0	1	1	1	0	0	1	0	0	0	0	1	1	0	0	0	0	0	0	1	0	0	0	1	1	0	0	0	0	0	0	0	0	0	0	0	0	1	0	0	0
577	L	6 day	F	virgin	y[1] w[*]	25 F	1	1	0	1	1	1	0	0	1	0	0	0	0	1	1	1	0	0	0	0	0	1	0	0	0	1	1	0	0	0	0	1	0	0	0	0	0	0	0	1	0	0	0
578	L	6 day	F	virgin	y[1] w[*]	25 F	1	1	0	0	1	1	0	0	1	0	0	0	0	1	1	1	0	0	0	0	0	1	0	0	0	1	1	0	0	0	0	0	0	0	0	0	0	0	0	0	0	0	0
579	L	6 day	F	virgin	y[1] w[*]	25 F	1	1	0	1	1	1	0	0	1	0	0	0	0	1	1	1	0	0	0	0	0	1	0	0	0	1	1	0	0	0	0	1	0	0	0	0	0	0	0	1	0	0	0
580	R	6 day	F	virgin	y[1] w[*]	25 F	1	1	0	1	1	1	0	0	1	0	1	0	0	1	1	0	0	0	1	0	0	1	0	0	0	1	1	0	0	0	0	1	0	0	0	0	0	0	0	0	0	0	0
581	R	6 day	F	virgin	y[1] w[*]	25 F	1	1	0	0	1	1	0	0	1	0	0	0	0	1	1	0	0	0	0	0	0	1	0	0	0	1	1	0	0	0	0	1	0	0	0	0	0	0	0	0	0	0	0
582	L	6 day	F	virgin	y[1] w[*]	25 F	1	1	0	0	1	1	0	0	1	0	1	0	0	1	1	0	0	0	0	1	0	1	0	0	0	1	1	0	0	0	0	0	0	0	0	0	0	0	0	1	0	0	0
583	R	6 day	F	virgin	y[1] w[*]	25 F	1	1	0	1	1	1	0	0	1	0	0	0	0	1	1	0	0	0	0	0	0	1	0	0	0	1	1	0	0	0	0	1	0	0	0	0	0	0	0	1	0	0	0
584	R	6 day	F	virgin	y[1] w[*]	25 F	1	1	0	1	1	1	0	0	1	0	0	0	0	1	1	0	0	0	0	0	0	1	0	0	0	1	1	0	0	0	0	1	0	0	0	0	0	0	0	1	1	0	0
585	L	6 day	F	virgin	y[1] w[*]	25 F	1	1	0	1	1	1	0	0	1	0	0	0	0	1	1	0	0	0	0	0	0	1	0	0	0	1	1	0	0	0	0	0	0	0	0	0	0	0	0	0	0	0	0
586	R	6 day	F	virgin	y[1] w[*]	25 F	1	1	0	0	1	1	0	0	1	0	0	0	0	1	1	0	0	0	0	0	0	1	0	0	0	1	1	0	0	0	0	1	0	0	0	0	0	0	0	0	0	0	0
587	L	6 day	F	virgin	y[1] w[*]	25 F	1	1	0	1	1	1	0	0	1	0	0	0	0	1	1	0	0	0	0	0	0	1	0	0	0	1	1	0	0	0	0	0	0	0	0	0	0	0	0	0	1	0	0
588	L	6 day	F	virgin	y[1] w[*]	25 F	1	1	0	1	1	1	0	0	1	0	1	0	0	1	1	1	0	0	1	0	0	1	0	0	0	1	1	0	0	0	0	1	0	0	0	0	0	0	0	0	0	0	0
589	L	6 day	F	virgin	y[1] w[*]	25 F	1	1	0	1	1	1	0	0	1	0	0	0	0	1	1	0	0	0	0	0	0	1	0	0	0	1	1	0	0	0	0	1	0	0	0	0	0	0	0	1	0	0	0
590	R	6 day	F	virgin	y[1] w[*]	25 F	1	1	0	1	1	1	0	0	1	0	1	0	0	1	1	0	0	0	0	0	0	1	0	0	0	1	1	0	0	0	0	1	0	0	0	0	0	0	0	0	0	0	0
591	L	6 day	F	virgin	y[1] w[*]	25 F	1	1	0	0	1	1	0	0	1	0	0	0	0	1	1	0	0	0	0	0	0	1	0	0	0	1	1	0	0	0	0	0	0	0	0	0	0	0	0	1	0	0	0
592	R	6 day	F	virgin	y[1] w[*]	25 F	1	1	0	0	1	1	0	0	1	0	1	0	0	1	1	0	0	0	0	0	0	1	0	0	0	1	1	0	0	0	0	0	0	0	0	0	0	0	0	0	1	0	0
593	L	6 day	F	virgin	y[1] w[*]	25 F	0	1	0	1	1	1	0	0	1	0	1	0	0	1	1	1	0	0	1	0	0	1	0	0	0	1	1	0	0	0	0	1	0	0	0	0	0	0	0	1	0	0	0
594	L	6 day	F	virgin	y[1] w[*]	25 F	1	1	0	0	1	1	0	0	1	0	0	0	0	1	1	0	0	0	0	0	0	1	0	0	0	1	1	0	0	0	0	1	0	0	0	0	0	0	0	0	0	0	0
595	R	6 day	F	virgin	y[1] w[*]	25 F	1	1	0	1	1	1	0	0	1	0	1	0	0	1	1	0	0	0	0	0	0	0	0	0	0	1	1	0	0	0	0	1	0	0	0	0	0	0	0	0	1	0	0
596	L	6 day	F	virgin	y[1] w[*]	25 F	1	1	0	0	1	1	0	0	1	0	0	0	0	1	1	0	0	0	0	0	0	1	0	0	0	1	1	0	0	0	0	1	0	0	0	0	0	0	0	0	0	0	0
597	R	6 day	F	virgin	y[1] w[*]	25 F	1	1	1	0	1	1	0	0	1	0	1	0	0	1	1	0	0	0	0	0	0	1	0	0	0	1	1	0	0	0	0	1	0	0	0	0	0	0	0	0	0	0	0
598	L	6 day	F	virgin	y[1] w[*]	25 F	1	1	1	0	1	1	0	0	1	0	0	0	0	1	1	1	0	0	0	0	0	1	0	0	0	1	1	0	0	0	0	1	0	0	0	0	0	0	0	1	0	0	0
599	L	6 day	F	virgin	y[1] w[*]	25 F	1	1	0	1	1	1	0	0	1	0	1	0	0	1	1	0	0	0	0	0	0	1	0	0	0	1	1	0	1	0	0	0	0	0	0	0	0	0	0	0	1	0	0
600	R	6 day	F	virgin	y[1] w[*]	25 F	1	1	0	1	1	1	0	0	1	0	0	0	0	1	1	0	0	0	0	0	0	1	0	0	0	1	1	0	0	0	0	1	0	0	0	0	0	0	0	0	0	0	0
601	R	6 day	F	virgin	y[1] w[*]	25 F	1	1	1	0	1	1	0	0	1	0	0	0	0	1	1	0	0	0	0	0	0	1	0	0	0	1	1	0	0	0	0	1	0	0	0	0	0	0	0	1	0	0	0
602	R	6 day	F	virgin	y[1] w[*]	25 F	1	1	0	1	1	1	0	0	1	0	1	0	0	1	1	0	0	0	0	0	0	1	0	0	0	1	1	0	0	0	0	1	0	0	0	0	0	0	0	1	0	0	0
603	R	6 day	F	virgin	y[1] w[*]	25 F	1	1	0	1	0	1	0	0	1	0	0	0	0	1	1	0	0	0	0	0	0	1	0	0	0	1	1	0	0	0	0	0	0	0	0	0	0	0	0	1	1	0	0
604	L	6 day	F	virgin	y[1] w[*]	25 F	1	1	1	0	1	1	0	0	1	0	1	0	0	1	1	0	0	0	0	0	0	0	0	0	0	1	1	0	1	0	0	1	0	1	0	0	0	0	0	0	0	0	0
605	L	6 day	F	non-virgin	y[1] w[*]	25 F +5 M	1	1	1	1	1	1	0	1	1	0	0	0	0	1	1	0	0	0	0	0	0	1	0	0	0	1	1	0	0	0	0	1	0	0	0	0	0	0	0	0	0	0	0
606	R	6 day	F	non-virgin	y[1] w[*]	25 F +5 M	1	1	0	0	1	1	0	0	1	0	0	0	0	1	1	0	0	0	0	0	0	1	0	0	0	1	1	0	0	0	0	1	0	0	0	0	0	0	0	1	0	0	0
607	R	6 day	F	non-virgin	y[1] w[*]	25 F +5 M	1	1	1	0	1	1	0	0	1	0	0	0	0	1	1	0	0	0	0	0	0	1	0	0	0	1	1	0	0	0	0	1	0	0	0	0	0	0	0	1	0	0	0
608	R	6 day	F	non-virgin	y[1] w[*]	25 F +5 M	1	1	0	0	1	1	0	0	1	0	0	0	0	1	1	1	0	0	0	0	0	1	0	0	0	1	1	0	0	0	0	1	0	0	0	0	0	0	0	0	0	0	0
609	R	6 day	F	non-virgin	y[1] w[*]	25 F +5 M	1	1	0	1	1	1	0	0	1	0	0	0	0	1	1	0	0	0	0	0	0	1	0	0	0	1	1	0	0	0	0	0	0	0	0	0	0	0	0	0	0	0	0
610	L	6 day	F	non-virgin	y[1] w[*]	25 F +5 M	1	1	0	1	1	1	0	0	1	0	0	0	0	1	1	0	0	0	0	0	0	1	0	0	0	1	1	0	0	0	0	1	0	0	0	0	0	0	0	0	0	0	0
611	L	6 day	F	non-virgin	y[1] w[*]	25 F +5 M	1	1	0	1	1	1	0	0	1	0	1	0	0	1	1	0	0	0	0	0	0	1	0	0	0	1	1	0	0	0	0	1	0	0	0	0	0	0	0	0	0	0	0
612	L	6 day	F	non-virgin	y[1] w[*]	25 F +5 M	1	1	0	1	1	1	0	0	1	0	1	0	0	1	1	0	0	0	0	0	0	1	0	0	0	1	1	0	0	0	0	0	0	0	0	0	0	0	0	0	0	0	0
613	L	6 day	F	non-virgin	y[1] w[*]	25 F +5 M	1	1	0	0	1	1	0	0	1	0	0	0	0	1	1	0	0	0	0	0	0	1	0	0	0	1	1	0	0	0	0	0	0	0	0	0	0	0	0	0	0	0	0
614	L	6 day	F	non-virgin	y[1] w[*]	25 F +5 M	1	1	0	1	1	1	0	0	1	0	1	0	0	1	1	0	0	0	0	0	0	1	0	0	0	1	1	0	0	0	0	0	0	0	0	0	0	0	0	0	0	0	0
615	L	6 day	F	non-virgin	y[1] w[*]	25 F +5 M	1	1	0	1	1	1	0	0	1	0	0	0	0	1	1	0	0	0	0	0	0	1	0	0	0	1	1	0	0	0	1	1	0	0	0	0	0	0	0	1	0	0	0
616	L	6 day	F	non-virgin	y[1] w[*]	25 F +5 M	1	1	0	1	1	1	0	0	1	0	0	0	0	1	1	0	0	0	0	0	0	1	0	0	0	1	1	0	0	0	0	0	0	0	0	0	0	0	0	0	0	0	0
617	R	6 day	F	non-virgin	y[1] w[*]	25 F +5 M	1	1	1	1	1	1	0	0	1	0	1	0	0	1	1	0	0	0	0	0	0	1	0	0	0	1	1	0	0	0	0	1	0	0	0	0	0	0	0	1	0	0	0
618	R	6 day	F	non-virgin	y[1] w[*]	25 F +5 M	1	1	1	1	1	1	0	0	1	0	0	0	0	1	1	0	0	0	0	0	0	1	0	0	0	1	1	0	0	0	0	1	0	0	0	0	0	0	1	0	0	0	0
619	L	6 day	F	non-virgin	y[1] w[*]	25 F +5 M	1	1	1	1	1	1	0	0	1	0	1	0	0	1	1	0	0	0	0	0	0	1	0	0	0	1	1	0	0	0	0	1	0	0	0	0	0	0	0	1	0	0	0
620	R	6 day	F	non-virgin	y[1] w[*]	25 F +5 M	1	1	0	1	1	1	0	0	1	0	0	0	0	1	1	0	0	0	0	0	0	1	0	0	0	1	1	0	0	0	0	1	0	0	0	0	0	0	0	0	0	0	0
621	R	6 day	F	non-virgin	y[1] w[*]	25 F +5 M	1	1	0	1	1	1	0	0	1	0	0	0	0	1	1	0	0	0	0	0	0	1	0	0	0	1	1	0	0	0	0	1	0	0	0	0	0	0	0	0	0	0	0
622	L	6 day	F	non-virgin	y[1] w[*]	25 F +5 M	1	1	0	0	1	1	0	0	1	0	1	0	0	1	1	1	0	0	0	0	0	1	0	0	0	1	1	0	0	0	0	0	0	0	0	0	0	0	0	1	0	0	0
623	R	9 day	F	non-virgin	y[1] w[*]	25 F +5 M	1	1	0	1	1	1	0	0	1	0	0	0	0	1	1	0	0	0	0	0	0	1	0	0	0	1	1	0	0	0	0	0	0	0	0	0	0	0	0	0	0	0	0
624	L	9 day	F	non-virgin	y[1] w[*]	25 F +5 M	1	1	0	0	1	1	0	0	1	0	1	0	0	1	1	0	0	0	0	0	0	1	0	0	0	1	1	0	0	0	0	1	0	0	0	0	0	0	0	1	0	0	0
625	L	9 day	F	non-virgin	y[1] w[*]	25 F +5 M	1	1	0	1	1	1	0	0	1	0	0	0	0	1	1	0	0	0	0	0	0	1	0	0	0	1	1	0	0	0	0	0	0	0	0	0	0	0	0	0	0	0	0
626	R	9 day	F	non-virgin	y[1] w[*]	25 F +5 M	1	1	0	0	1	1	0	0	1	0	1	0	0	1	1	0	0	0	0	0	0	1	0	0	0	1	1	0	0	0	0	0	0	0	0	0	0	0	0	0	0	0	0
627	L	9 day	F	non-virgin	y[1] w[*]	25 F +5 M	1	1	0	1	1	1	0	0	1	0	1	0	0	1	1	0	0	0	0	0	0	1	0	0	0	1	1	0	0	0	0	1	0	0	0	0	0	0	0	1	0	0	0
628	R	9 day	F	non-virgin	y[1] w[*]	25 F +5 M	1	1	0	0	1	1	1	0	1	0	0	0	0	1	1	1	0	0	0	0	0	1	0	0	0	1	1	0	0	0	0	1	0	0	0	0	0	0	0	1	0	0	0
629	L	9 day	F	non-virgin	y[1] w[*]	25 F +5 M	1	1	1	0	1	1	0	0	1	0	1	0	0	1	0	1	0	0	0	0	0	0	0	0	0	1	1	0	0	0	0	1	0	0	0	0	0	0	0	1	0	0	0
630	R	9 day	F	non-virgin	y[1] w[*]	25 F +5 M	1	1	0	1	1	1	0	0	1	0	1	0	0	1	1	0	0	0	0	0	0	1	0	0	0	1	1	0	0	0	0	1	0	0	0	0	0	0	0	0	0	0	0
631	L	9 day	F	non-virgin	y[1] w[*]	25 F +5 M	1	1	1	1	1	1	0	0	1	0	0	0	0	1	1	0	0	0	0	0	0	1	0	0	0	1	1	0	0	0	0	1	0	0	0	0	0	0	0	1	1	0	0
632	L	9 day	F	non-virgin	y[1] w[*]	25 F +5 M	1	1	0	1	1	1	0	0	1	0	1	0	0	1	1	0	0	0	0	0	0	1	0	0	0	1	1	0	0	0	0	1	0	0	0	0	0	0	0	1	0	0	0
633	R	9 day	F	non-virgin	y[1] w[*]	25 F +5 M	1	1	0	1	1	1	0	0	1	0	1	0	0	1	1	1	0	0	0	0	0	1	0	0	0	1	1	0	0	0	0	0	0	0	0	0	0	0	0	0	0	0	0
634	L	9 day	F	non-virgin	y[1] w[*]	25 F +5 M	1	1	0	1	1	1	0	0	1	0	0	0	0	1	1	0	0	0	0	0	0	1	0	0	0	1	1	0	0	0	0	1	0	0	0	0	0	0	0	0	1	0	0
635	R	9 day	F	non-virgin	y[1] w[*]	25 F +5 M	1	1	0	1	1	1	0	0	1	0	0	0	0	1	1	0	0	0	0	0	0	1	0	0	0	1	1	0	0	0	0	1	0	0	0	0	0	0	0	1	0	0	0
636	R	9 day	F	non-virgin	y[1] w[*]	25 F +5 M	1	1	1	1	1	1	0	0	1	0	0	0	0	1	1	0	0	0	0	0	0	1	0	0	0	1	1	0	0	0	0	1	0	1	0	0	0	0	0	0	0	0	0
637	R	9 day	F	non-virgin	y[1] w[*]	25 F +5 M	1	1	0	1	1	1	0	0	1	0	1	0	0	1	1	0	0	0	0	0	0	1	0	0	0	1	1	0	0	0	0	0	0	0	0	0	0	0	0	0	0	0	0
638	R	9 day	F	non-virgin	y[1] w[*]	25 F +5 M	1	1	0	1	1	1	0	0	1	0	0	0	0	1	1	0	0	0	0	0	0	1	0	0	0	1	1	0	0	0	0	1	0	0	0	0	0	0	0	1	0	0	0
639	R	9 day	F	non-virgin	y[1] w[*]	25 F +5 M	1	1	1	0	1	1	0	0	1	0	1	0	0	1	1	1	0	0	0	0	0	1	0	0	0	1	1	0	0	0	0	1	0	0	0	0	0	0	0	1	0	0	0
640	L	9 day	F	non-virgin	y[1] w[*]	25 F +5 M	1	1	0	1	1	1	0	0	1	0	0	0	0	1	1	0	0	0	0	0	0	0	0	0	0	1	1	0	0	0	0	0	0	0	0	0	0	0	0	0	0	0	0
641	R	9 day	F	non-virgin	y[1] w[*]	25 F +5 M	1	1	0	1	1	1	0	0	1	0	1	0	0	1	1	1	0	0	0	0	0	1	0	0	0	1	1	0	0	0	0	0	0	0	0	0	0	0	0	0	0	0	0
642	L	9 day	F	non-virgin	y[1] w[*]	25 F +5 M	1	1	0	1	1	1	0	0	1	0	1	0	0	1	1	0	0	0	0	0	0	1	0	0	0	1	1	0	0	0	0	1	0	0	0	0	0	0	0	0	0	0	0
643	R	9 day	F	non-virgin	y[1] w[*]	25 F +5 M	1	1	1	0	1	1	0	0	1	0	0	0	0	1	1	0	0	0	0	0	0	1	0	0	0	1	1	0	0	0	1	1	0	1	0	0	0	0	0	0	1	0	0
644	R	9 day	F	non-virgin	y[1] w[*]	25 F +5 M	1	1	0	0	1	1	0	0	1	0	1	0	0	1	1	0	0	0	0	0	0	1	0	0	0	1	1	0	0	0	0	0	0	0	0	0	0	0	0	0	0	0	0
645	L	9 day	F	non-virgin	y[1] w[*]	25 F +5 M	1	1	0	0	1	1	0	0	1	0	1	0	0	1	1	1	0	0	0	0	0	1	0	0	0	1	1	0	1	0	0	1	0	0	0	0	0	0	0	0	0	0	0
646	L	9 day	F	non-virgin	y[1] w[*]	25 F +5 M	1	1	0	1	1	1	0	0	1	0	1	0	0	1	1	1	0	0	0	0	0	1	0	0	0	1	1	0	0	0	0	1	0	0	0	0	0	0	0	0	0	0	0
647	R	9 day	F	non-virgin	y[1] w[*]	25 F +5 M	1	1	0	0	1	1	0	0	1	0	1	0	0	1	1	0	0	0	0	0	0	1	0	0	0	1	1	0	0	0	0	1	0	0	0	0	0	0	0	0	1	0	0
648	L	9 day	F	non-virgin	y[1] w[*]	25 F +5 M	1	1	0	1	1	1	0	0	1	0	0	0	0	1	1	0	0	0	0	0	0	1	0	0	0	1	1	0	0	0	0	0	0	0	0	0	0	0	0	0	0	0	0
649	L	9 day	F	non-virgin	y[1] w[*]	25 F +5 M	1	1	0	1	1	1	0	0	1	0	0	0	0	1	1	0	0	0	0	0	0	1	0	0	0	1	1	0	0	0	0	1	0	0	0	0	0	0	0	1	0	0	0
650	R	9 day	F	non-virgin	y[1] w[*]	25 F +5 M	1	1	0	1	1	1	0	0	1	0	1	0	0	1	1	1	0	0	0	0	0	1	0	0	0	1	1	0	0	0	0	1	0	0	0	0	0	0	0	1	0	0	0
651	L	9 day	F	virgin	y[1] w[*]	25 F	1	1	0	1	1	1	0	0	1	0	0	0	0	1	1	0	0	0	0	0	0	1	0	0	0	1	1	0	0	0	0	1	0	0	0	0	0	0	0	0	0	0	0
652	L	9 day	F	virgin	y[1] w[*]	25 F	0	1	0	1	1	1	0	0	1	0	0	0	0	1	0	0	0	0	0	0	0	1	0	0	0	1	1	0	0	0	0	1	0	0	0	0	0	0	0	0	0	0	0
653	R	9 day	F	virgin	y[1] w[*]	25 F	1	1	0	1	1	1	0	0	1	0	1	0	0	1	1	1	0	0	0	0	0	1	0	0	0	1	1	0	0	0	0	1	0	0	0	0	0	0	0	0	0	0	0
654	L	9 day	F	virgin	y[1] w[*]	25 F	1	1	0	0	1	1	0	0	1	0	0	0	0	1	0	0	0	0	0	0	0	1	0	0	0	1	1	0	1	0	0	1	0	0	0	0	0	0	1	0	1	0	0
655	L	9 day	F	virgin	y[1] w[*]	25 F	1	1	0	1	1	1	0	0	1	0	0	0	0	1	1	0	0	0	0	0	0	1	0	0	0	1	1	0	0	0	0	1	0	0	0	0	0	0	0	0	0	0	0
656	R	9 day	F	virgin	y[1] w[*]	25 F	1	1	0	0	1	1	0	0	1	0	1	0	0	1	1	0	0	0	0	0	0	1	0	0	0	1	1	0	0	0	0	1	0	0	0	0	0	0	0	0	0	0	0
657	R	9 day	F	virgin	y[1] w[*]	25 F	1	1	0	1	1	1	0	0	1	0	0	0	0	1	1	0	0	0	0	0	0	1	0	0	0	1	1	0	0	0	0	0	0	0	0	0	0	0	0	0	0	0	0
658	R	9 day	F	virgin	y[1] w[*]	25 F	1	1	0	1	1	1	0	0	1	0	0	0	0	1	0	0	0	0	0	0	0	1	0	0	0	1	1	0	0	0	0	1	0	0	0	0	0	0	0	0	0	0	0
659	L	9 day	F	virgin	y[1] w[*]	25 F	0	1	0	0	1	1	0	0	1	0	0	0	0	1	1	0	0	0	0	0	0	1	0	0	0	1	1	0	0	0	0	1	0	0	0	0	0	0	0	0	0	0	0
660	R	9 day	F	virgin	y[1] w[*]	25 F	1	1	0	0	0	1	0	0	1	0	0	0	0	1	1	0	0	0	0	0	0	1	0	0	0	1	1	0	0	0	0	1	0	0	0	0	0	0	0	0	0	0	0
661	R	9 day	F	virgin	y[1] w[*]	25 F	1	1	0	0	1	1	0	0	1	0	0	0	0	1	1	0	0	0	0	0	0	1	0	0	0	1	1	0	0	0	0	1	0	0	0	0	0	0	0	0	0	0	0
662	R	9 day	F	virgin	y[1] w[*]	25 F	1	1	0	1	1	1	0	0	1	0	1	0	0	1	1	1	0	0	0	0	0	1	0	0	0	1	1	0	0	0	0	1	0	0	0	0	0	0	0	1	0	0	0
663	L	9 day	F	virgin	y[1] w[*]	25 F	1	1	0	1	1	1	0	0	1	0	0	0	0	1	1	0	0	0	0	0	0	1	0	0	0	1	1	0	0	0	0	1	0	0	0	0	0	0	0	0	0	0	0
664	R	9 day	F	virgin	y[1] w[*]	25 F	1	1	0	1	1	1	0	0	1	0	0	0	0	1	1	0	0	0	0	0	0	1	0	0	0	1	1	0	0	0	0	0	0	0	0	0	0	0	0	0	0	0	0
665	L	9 day	F	virgin	y[1] w[*]	25 F	1	1	0	0	1	1	0	0	1	0	1	0	0	1	1	0	0	0	0	0	0	1	0	0	0	1	1	0	0	0	0	1	0	0	0	0	0	0	0	1	0	0	0
666	L	9 day	F	virgin	y[1] w[*]	25 F	1	1	1	0	1	1	0	0	1	0	1	0	0	1	1	0	0	0	0	0	0	1	0	0	0	1	1	0	0	0	0	1	0	0	0	0	0	0	0	1	0	0	0
667	R	9 day	F	virgin	y[1] w[*]	25 F	1	1	0	0	1	1	0	0	1	0	0	0	0	1	1	0	0	0	0	0	0	1	0	0	0	1	1	0	0	0	0	1	0	0	0	0	0	0	0	1	0	0	0
668	R	9 day	F	virgin	y[1] w[*]	25 F	1	1	0	0	1	1	0	0	1	0	1	0	0	1	1	0	0	0	0	0	0	1	0	0	0	1	1	0	0	0	0	1	0	0	0	0	0	0	0	0	0	0	0
669	R	9 day	F	virgin	y[1] w[*]	25 F	1	1	0	0	1	1	0	0	1	0	0	0	0	1	1	0	0	0	0	0	0	1	0	0	0	1	1	0	0	0	0	0	0	0	0	0	0	0	0	0	0	0	0
670	L	9 day	F	virgin	y[1] w[*]	25 F	1	1	1	0	1	1	0	0	1	0	0	0	0	1	1	0	0	0	0	0	0	1	0	0	0	1	1	0	0	0	0	1	0	0	0	0	0	0	0	0	0	0	0
671	R	9 day	F	virgin	y[1] w[*]	25 F	1	1	0	1	1	1	0	0	1	0	0	0	0	1	1	1	0	0	0	0	0	1	0	0	0	1	1	0	0	0	0	0	0	0	0	0	0	0	0	0	1	0	0
672	R	9 day	F	virgin	y[1] w[*]	25 F	1	1	0	1	1	1	0	0	1	0	1	0	0	1	1	0	0	0	0	0	0	1	0	0	0	1	1	0	0	0	0	0	0	0	0	0	0	0	0	1	0	0	0
673	L	9 day	F	virgin	y[1] w[*]	25 F	1	1	0	0	1	1	0	0	1	0	0	0	0	1	1	0	0	0	0	0	0	1	0	0	0	1	1	0	0	0	0	1	0	0	0	0	0	0	0	1	0	0	0
674	L	9 day	F	virgin	y[1] w[*]	25 F	1	1	0	0	1	1	0	0	1	0	0	0	0	1	1	0	0	0	0	0	0	1	0	0	0	1	1	0	0	0	0	1	0	0	0	0	0	0	0	0	0	0	0
675	R	9 day	F	virgin	y[1] w[*]	25 F	1	1	0	1	1	1	0	0	1	0	1	0	0	1	1	1	0	0	0	0	0	1	0	0	0	1	1	0	0	0	0	1	0	0	0	0	0	0	0	0	0	0	0
676	L	9 day	F	virgin	y[1] w[*]	25 F	1	1	0	1	1	1	0	0	1	0	1	0	0	1	1	0	0	0	0	0	0	1	0	0	0	1	1	0	0	0	0	0	1	0	0	0	0	0	0	0	0	0	0
677	R	9 day	F	virgin	y[1] w[*]	25 F	1	1	0	0	1	1	0	0	1	0	0	0	0	1	1	0	0	0	0	0	0	1	0	0	0	1	1	0	0	0	0	1	0	0	0	0	0	0	0	0	0	0	0
678	L	9 day	F	virgin	y[1] w[*]	25 F	1	1	0	1	1	1	0	0	1	0	0	0	0	1	1	1	0	0	0	0	0	1	0	0	0	1	1	0	0	0	0	0	0	0	0	0	0	0	0	1	0	0	0
679	R	9 day	F	virgin	y[1] w[*]	25 F	1	1	0	1	1	1	0	0	1	0	0	0	0	1	1	1	0	0	0	0	0	1	0	0	0	1	1	0	0	0	0	0	0	0	0	0	0	0	0	0	0	0	0
680	R	9 day	F	virgin	y[1] w[*]	25 F	1	1	0	0	1	1	0	0	1	0	0	0	0	1	1	0	0	0	0	0	0	1	0	0	0	1	1	0	0	0	0	1	0	0	0	0	0	0	0	1	0	0	0
681	R	9 day	F	virgin	y[1] w[*]	25 F	1	1	1	1	1	1	0	0	1	0	0	0	0	1	1	0	0	0	0	0	0	1	0	0	0	1	1	0	0	0	0	1	0	0	0	0	0	0	0	0	0	0	0
682	L	14 day	F	non virgin	y[1] w[*]	14 F + 3 M; removed M at day4	1	1	0	0	1	1	0	0	1	0	0	0	0	1	1	1	0	0	0	0	0	1	0	0	0	1	1	0	0	0	0	0	0	0	0	0	0	0	0	1	0	0	0
683	R	14 day	F	non virgin	y[1] w[*]	14 F + 3 M; removed M at day4	1	1	0	1	1	1	0	0	1	0	0	0	0	1	1	0	0	0	0	0	0	1	0	0	0	1	1	0	0	0	0	0	0	0	0	0	0	0	0	0	0	0	0
684	L	14 day	F	non virgin	y[1] w[*]	14 F + 3 M; removed M at day4	1	1	0	0	1	1	0	0	1	0	1	0	0	1	1	1	0	0	0	0	0	1	0	0	0	1	1	0	0	0	0	1	0	0	0	0	0	0	0	0	0	0	0
685	L	14 day	F	non virgin	y[1] w[*]	14 F + 3 M; removed M at day4	1	1	0	0	1	1	0	0	1	0	1	0	0	1	1	1	1	0	0	0	0	1	0	0	0	1	1	0	0	0	0	1	0	0	0	0	0	0	0	1	0	0	0
686	R	14 day	F	non virgin	y[1] w[*]	14 F + 3 M; removed M at day4	1	1	0	0	1	1	0	0	1	0	0	0	0	1	1	0	0	0	0	0	0	1	0	0	0	1	1	0	0	0	0	0	0	0	0	0	0	0	0	0	0	0	0
687	L	14 day	F	non virgin	y[1] w[*]	14 F + 3 M; removed M at day4	1	1	0	1	1	1	0	0	1	0	0	0	0	1	1	0	0	0	0	0	0	1	0	0	0	1	1	0	0	0	0	1	0	0	0	0	0	0	0	1	0	0	0
688	R	14 day	F	non virgin	y[1] w[*]	14 F + 3 M; removed M at day4	1	1	0	1	1	1	0	0	1	0	0	0	0	1	1	0	0	0	0	0	0	1	0	0	0	1	1	0	0	0	0	0	0	0	0	0	0	0	0	1	0	0	0
689	R	14 day	F	non virgin	y[1] w[*]	14 F + 3 M; removed M at day4	1	1	0	1	1	1	0	0	1	0	0	0	0	1	1	0	0	0	0	0	0	1	0	0	0	1	1	0	0	0	0	0	0	0	0	0	0	0	0	0	0	0	0
690	L	12 day	F	non-virgin	y[1] w[*]	18 or 25 F + 3 M; removed M at day4	1	1	0	0	1	1	0	0	1	0	0	0	0	1	1	0	0	0	0	0	0	1	0	0	0	1	1	0	0	0	0	0	0	0	0	0	0	0	0	0	0	0	0
691	L	12 day	F	non-virgin	y[1] w[*]	18 or 25 F + 3 M; removed M at day4	1	1	0	1	1	1	0	0	1	0	0	0	0	1	1	0	0	0	0	0	0	1	0	0	0	1	1	0	0	0	0	1	0	0	0	0	0	0	0	1	0	0	0
692	R	12 day	F	non-virgin	y[1] w[*]	18 or 25 F + 3 M; removed M at day4	1	1	0	0	1	1	0	0	1	0	0	0	0	1	1	1	0	0	0	0	0	1	0	0	0	1	1	0	0	0	0	1	0	0	0	0	0	0	0	0	0	0	0
693	L	12 day	F	non-virgin	y[1] w[*]	18 or 25 F + 3 M; removed M at day4	1	1	0	0	1	1	0	0	1	0	0	0	0	1	1	0	0	0	0	0	0	1	0	0	0	1	1	0	0	0	0	1	0	0	0	0	0	0	0	0	0	0	0
694	L	12 day	F	virgin	y[1] w[*]	14 or 25 F	1	1	1	1	1	1	0	0	1	0	1	0	0	1	1	0	0	0	0	0	0	1	0	0	0	1	1	0	0	0	0	1	0	0	0	0	0	0	0	1	1	0	0
695	R	12 day	F	virgin	y[1] w[*]	14 or 25 F	1	1	0	1	1	1	0	0	1	0	1	0	0	1	1	0	0	0	0	0	0	1	0	0	0	1	1	0	0	0	0	1	0	0	0	0	0	0	0	1	0	0	0
696	L	12 day	F	virgin	y[1] w[*]	14 or 25 F	1	1	0	1	1	1	0	0	1	0	0	0	0	1	1	0	0	0	0	0	0	1	0	0	0	1	1	0	0	0	0	0	0	0	0	0	0	0	0	0	0	0	0
697	L	12 day	F	virgin	y[1] w[*]	14 or 25 F	1	1	0	1	1	1	0	0	1	0	1	0	0	1	1	0	0	0	0	0	0	1	0	0	0	1	1	0	0	0	0	0	0	0	0	1	0	0	0	0	1	0	0
698	R	12 day	F	virgin	y[1] w[*]	14 or 25 F	1	1	0	1	1	1	0	0	1	0	1	0	0	1	1	0	0	0	0	0	0	1	0	0	0	1	1	0	0	0	0	0	0	0	0	0	0	0	0	0	1	0	0
699	L	12 day	F	virgin	y[1] w[*]	14 or 25 F	1	1	0	0	1	1	0	0	1	0	0	0	0	1	1	0	0	0	0	0	0	1	0	0	0	1	1	0	0	0	0	0	0	0	0	0	0	0	0	0	0	0	0
700	L	12 day	F	virgin	y[1] w[*]	14 or 25 F	1	1	0	1	1	1	0	0	1	0	0	0	0	1	1	0	0	0	0	0	0	1	0	0	0	1	1	0	1	0	0	0	0	0	0	0	0	0	0	0	0	0	0
701	R	12 day	F	virgin	y[1] w[*]	14 or 25 F	0	1	0	1	1	1	0	0	1	0	0	0	0	1	1	0	0	0	0	0	0	1	0	0	0	1	1	0	0	0	0	0	0	0	0	0	0	0	0	0	0	0	0
702	L	12 day	F	virgin	y[1] w[*]	14 or 25 F	1	1	0	0	1	1	0	0	1	0	0	0	0	1	1	0	0	0	0	0	0	1	0	0	0	1	1	0	0	0	0	1	0	0	0	0	0	0	0	1	0	0	0
703	R	12 day	F	virgin	y[1] w[*]	14 or 25 F	0	1	0	0	1	1	0	0	1	0	1	0	0	1	1	0	0	0	0	0	0	1	0	0	0	1	1	0	0	0	0	1	0	0	0	0	0	0	0	0	0	0	0
704	L	12 day	F	virgin	y[1] w[*]	14 or 25 F	1	1	0	1	1	1	0	0	1	0	0	0	0	1	1	1	0	0	0	0	0	1	0	0	0	1	1	0	0	0	0	1	0	0	0	0	0	0	0	0	0	0	0
705	R	12 day	F	virgin	y[1] w[*]	14 or 25 F	1	1	0	0	1	1	0	0	1	0	0	0	0	1	1	0	0	0	0	0	0	1	0	0	0	1	1	0	0	0	0	1	0	0	0	0	0	0	0	0	0	0	0
706	L	12 day	F	virgin	y[1] w[*]	14 or 25 F	1	1	0	1	1	1	0	0	1	0	0	0	0	1	1	0	0	0	0	0	0	1	0	0	0	1	1	0	0	0	0	0	0	0	0	0	0	0	1	0	0	0	0
707	R	12 day	F	virgin	y[1] w[*]	14 or 25 F	1	1	0	1	1	1	0	0	1	0	0	0	0	1	1	0	0	0	0	0	0	1	0	0	0	1	1	0	0	0	0	0	0	0	0	0	0	0	0	0	0	0	0
708	R	12 day	F	virgin	y[1] w[*]	14 or 25 F	1	1	0	1	1	1	0	0	1	0	1	0	0	1	1	0	0	0	0	0	0	1	0	0	0	1	1	0	0	0	0	1	0	0	0	0	0	0	0	0	0	0	0
709	L	12 day	F	virgin	y[1] w[*]	14 or 25 F	1	1	0	1	1	1	0	0	1	0	0	0	0	1	1	0	0	0	0	0	0	1	0	0	0	1	1	0	0	0	0	1	0	0	0	0	0	0	0	0	1	0	0
710	R	12 day	F	virgin	y[1] w[*]	14 or 25 F	1	1	0	1	1	1	0	0	1	0	0	0	0	1	1	0	0	0	0	0	0	1	0	0	0	1	1	0	0	0	0	1	0	0	0	0	0	0	0	1	0	0	0
711	R	12 day	F	virgin	y[1] w[*]	14 or 25 F	1	1	0	0	1	1	0	0	1	0	0	0	0	1	1	0	0	0	0	0	0	1	0	0	0	1	1	0	0	0	0	1	0	0	0	0	0	0	0	1	0	0	0
712	L	12 day	F	virgin	y[1] w[*]	14 or 25 F	1	1	0	0	1	1	0	0	1	0	0	0	0	1	1	0	0	0	0	0	0	1	0	0	0	1	1	0	0	0	0	0	0	0	0	0	0	0	0	1	1	0	0
713	R	12 day	F	virgin	y[1] w[*]	14 or 25 F	1	1	0	0	1	1	0	0	1	0	0	0	0	1	1	0	0	0	0	0	0	1	0	0	0	1	1	0	0	0	0	1	0	0	0	0	0	0	0	0	0	0	0
714	L	12 day	F	virgin	y[1] w[*]	14 or 25 F	1	1	0	0	1	1	0	0	1	0	0	0	0	1	1	1	0	0	0	0	0	1	0	0	0	1	1	0	0	0	0	1	0	0	0	0	0	0	0	1	0	0	0
715	L	12 day	F	virgin	y[1] w[*]	14 or 25 F	1	1	0	1	1	1	0	0	1	0	0	0	0	1	1	0	0	0	0	0	0	1	0	0	0	1	1	0	0	0	0	0	0	0	0	0	0	0	0	0	0	0	0
716	R	12 day	F	virgin	y[1] w[*]	14 or 25 F	1	1	0	0	1	1	0	0	1	0	0	0	0	1	1	0	0	0	0	0	0	1	0	0	0	1	1	0	1	0	0	0	0	0	0	1	0	0	0	1	1	0	0
717	L	6-8 h	F	non-virgin	y[1] w[*]	25 F + 3 M	1	1	0	0	1	1	0	0	1	0	0	0	0	1	1	0	0	0	0	0	0	1	0	0	0	1	1	0	0	0	0	0	0	0	0	0	0	0	0	0	0	0	0
718	R	6-8 h	F	non-virgin	y[1] w[*]	25 F + 3 M	1	1	0	1	1	1	0	0	1	0	0	0	0	1	1	0	0	0	0	0	0	1	0	0	0	1	1	0	0	0	0	1	0	0	0	0	0	0	0	1	0	0	0
719	L	6-8 h	F	non-virgin	y[1] w[*]	25 F + 3 M	1	1	0	1	1	1	0	0	1	0	1	0	0	1	1	0	0	0	0	0	0	1	0	0	0	1	1	0	0	0	0	1	0	0	0	0	0	0	0	0	1	0	0
720	L	6-8 h	F	non-virgin	y[1] w[*]	25 F + 3 M	1	1	0	1	1	1	0	0	1	1	0	0	0	1	1	0	0	0	0	0	0	1	0	0	0	1	1	0	0	0	0	1	0	0	0	0	0	0	0	0	0	0	0
721	R	6-8 h	F	non-virgin	y[1] w[*]	25 F + 3 M	1	1	0	1	1	1	0	0	1	0	0	0	0	1	1	0	0	0	0	0	0	1	0	0	0	1	1	0	0	0	0	1	0	0	0	0	0	0	0	0	0	0	0
722	L	6-8 h	F	non-virgin	y[1] w[*]	25 F + 3 M	1	1	0	1	1	1	0	0	1	0	0	0	0	1	1	0	0	0	0	0	0	1	0	0	0	1	1	0	0	0	0	0	0	0	0	0	0	0	0	0	0	0	0
723	L	6-8 h	F	non-virgin	y[1] w[*]	25 F + 3 M	1	1	0	0	1	1	0	0	1	0	0	0	0	1	1	0	0	0	0	0	0	1	0	0	0	1	1	0	0	0	0	1	0	0	0	0	0	0	0	0	0	0	0
724	L	6-8 h	F	non-virgin	y[1] w[*]	25 F + 3 M	1	1	0	1	1	1	0	0	1	0	1	0	0	1	1	0	0	0	0	0	0	1	0	0	0	1	1	0	0	0	0	1	0	0	0	0	0	0	0	0	0	0	0
725	L	6-8 h	F	non-virgin	y[1] w[*]	25 F + 3 M	1	1	0	1	1	1	0	0	1	0	1	0	0	1	1	0	0	0	0	0	0	1	0	0	0	1	1	0	0	0	0	1	0	0	0	0	0	0	0	1	0	0	0
726	R	6-8 h	F	non-virgin	y[1] w[*]	25 F + 3 M	1	1	0	1	1	1	0	0	1	0	0	0	0	1	1	0	0	0	0	0	0	1	0	0	0	1	1	0	0	0	0	1	0	0	0	0	0	0	0	0	0	0	0
727	R	6-8 h	F	non-virgin	y[1] w[*]	25 F + 3 M	1	1	0	0	1	1	0	0	1	0	0	0	0	1	1	0	0	0	0	0	0	1	0	0	0	1	1	0	0	0	0	1	0	0	0	0	0	0	0	0	0	0	0
728	L	6-8 h	F	non-virgin	y[1] w[*]	25 F + 3 M	1	1	0	1	1	1	0	0	1	0	1	0	0	1	1	0	0	0	0	0	0	1	0	0	0	1	1	0	0	0	0	1	0	0	0	0	0	0	0	1	0	0	0
729	R	6-8 h	F	non-virgin	y[1] w[*]	25 F + 3 M	1	1	0	0	1	1	0	0	1	0	0	0	0	1	1	0	0	0	0	0	0	1	0	0	0	1	1	0	0	0	0	1	0	0	0	0	0	0	0	0	0	0	0
730	R	6-8 h	F	non-virgin	y[1] w[*]	25 F + 3 M	1	1	0	0	1	1	0	0	1	0	1	0	0	1	1	0	0	0	0	0	0	1	0	0	0	1	1	0	0	0	0	1	0	0	0	0	0	0	0	1	0	0	0
731	R	6-8 h	F	non-virgin	y[1] w[*]	25 F + 3 M	1	1	0	0	1	1	0	0	1	0	0	0	0	1	1	0	0	0	0	0	0	1	0	0	0	1	1	0	0	0	0	1	0	0	0	0	0	0	0	0	0	0	0
732	L	6-8 h	F	non-virgin	y[1] w[*]	25 F + 3 M	1	1	0	0	1	1	0	0	1	0	1	0	0	1	1	0	0	0	0	0	0	1	0	0	0	1	1	0	0	0	0	1	0	0	0	0	0	0	0	1	0	0	0
733	R	6-8 h	F	non-virgin	y[1] w[*]	25 F + 3 M	1	1	0	0	1	1	0	0	1	0	1	0	0	1	1	0	0	0	0	0	0	1	0	0	0	1	1	0	0	0	0	1	0	0	0	0	0	0	0	1	0	0	0
734	L	6-8 h	F	non-virgin	y[1] w[*]	25 F + 3 M	1	1	0	0	1	1	0	0	1	0	1	0	0	1	1	0	0	0	0	0	0	1	0	0	0	1	1	0	0	0	0	0	0	0	0	0	0	0	0	0	0	0	0
735	L	6-8 h	F	non-virgin	y[1] w[*]	25 F + 3 M	1	1	0	0	1	1	0	0	1	0	1	0	0	1	1	1	0	0	0	0	0	1	0	0	0	1	1	0	0	0	0	1	0	0	0	0	0	0	0	1	0	0	0
736	L	6-8 h	F	non-virgin	y[1] w[*]	25 F + 3 M	1	1	0	1	1	1	0	0	1	0	0	0	0	1	1	0	0	0	0	0	0	1	0	0	0	1	1	0	0	0	0	0	0	0	0	0	0	0	0	0	0	0	0
737	R	6-8 h	F	non-virgin	y[1] w[*]	25 F + 3 M	1	1	0	0	1	1	0	0	1	0	0	0	0	1	1	0	0	0	0	0	0	1	0	0	0	1	1	0	0	0	0	0	0	0	0	0	0	0	0	0	0	0	0
738	L	6-8 h	F	non-virgin	y[1] w[*]	25 F + 3 M	1	1	0	1	1	1	0	0	1	0	0	0	0	1	1	0	0	0	0	0	0	1	0	0	0	1	1	0	0	0	0	0	0	0	0	0	0	0	0	0	0	0	0
739	R	6-8 h	F	non-virgin	y[1] w[*]	25 F + 3 M	1	1	0	1	1	1	0	0	1	0	0	0	0	1	1	0	0	0	0	0	0	1	0	0	0	1	1	0	0	0	0	0	0	0	0	0	0	0	0	0	0	0	0
740	R	6-8 h	F	non-virgin	y[1] w[*]	25 F + 3 M	1	1	0	0	1	1	0	0	1	0	0	0	0	1	1	0	0	0	0	0	0	1	0	0	0	1	1	0	0	0	0	1	0	0	0	0	0	0	0	0	0	0	0
741	R	6-8 h	F	non-virgin	y[1] w[*]	25 F + 3 M	1	1	0	1	1	1	0	0	1	0	1	0	0	1	1	0	0	0	0	0	0	1	0	0	0	1	1	0	0	0	0	1	0	0	0	0	0	0	0	1	1	0	0
742	R	6-8 h	F	non-virgin	y[1] w[*]	25 F + 3 M	1	1	1	1	1	1	0	0	1	0	0	0	0	1	1	0	0	0	0	0	0	1	0	0	0	1	1	0	0	0	0	1	0	0	0	0	0	0	0	1	1	0	0
743	R	6-8 h	F	non-virgin	y[1] w[*]	25 F + 3 M	1	1	0	1	1	1	0	0	1	0	1	0	0	1	1	1	0	0	1	0	0	1	0	0	0	1	1	0	0	0	0	1	0	0	0	0	0	0	0	0	0	0	0
744	L	6-8 h	F	non-virgin	y[1] w[*]	25 F + 3 M	1	1	0	1	1	1	0	0	1	0	1	0	0	1	1	0	0	0	0	0	0	1	0	0	0	1	1	0	0	0	0	0	0	0	0	0	0	0	0	0	0	0	0
745	L	6-8 h	F	non-virgin	y[1] w[*]	25 F + 3 M	1	1	0	1	1	1	0	0	1	0	0	0	0	1	1	0	0	0	0	0	0	1	0	0	0	1	1	0	0	0	0	0	0	0	0	0	0	0	0	1	0	0	0
746	L	6-8 h	F	non-virgin	y[1] w[*]	25 F + 3 M	1	1	0	1	1	1	0	0	1	0	1	0	0	1	1	0	0	0	0	0	0	1	0	0	0	1	1	0	0	0	0	1	0	0	0	0	0	0	0	0	0	0	0
747	R	6-8 h	F	non-virgin	y[1] w[*]	25 F + 3 M	1	1	0	1	1	1	0	0	1	0	1	0	0	1	1	1	0	0	0	0	0	1	0	0	0	1	1	0	0	0	0	1	0	0	0	0	0	0	0	0	0	0	0
748	L	6-8 h	F	non-virgin	y[1] w[*]	25 F + 3 M	1	1	0	0	1	1	0	0	1	0	0	0	0	1	1	0	0	0	0	0	0	1	0	0	0	1	1	0	0	0	0	0	0	0	0	0	0	0	0	0	0	0	0
749	R	6-8 h	F	non-virgin	y[1] w[*]	25 F + 3 M	1	1	0	1	1	1	0	0	1	0	0	0	0	1	1	0	0	0	0	0	0	1	0	0	0	1	1	0	0	0	0	1	0	0	0	0	0	0	0	1	1	0	0
750	R	6-8 h	F	non-virgin	y[1] w[*]	25 F + 3 M	1	1	0	1	1	1	0	0	1	0	0	0	0	1	1	0	0	0	0	0	0	1	0	0	0	1	1	0	0	0	0	1	0	0	0	0	0	0	0	0	0	0	0
751	R	6-8 h	F	non-virgin	y[1] w[*]	25 F + 3 M	1	1	0	0	1	1	0	0	1	0	0	0	0	1	1	0	0	0	0	0	0	1	0	0	0	1	1	0	0	0	0	1	0	0	0	0	0	0	0	0	1	0	0
752	L	6-8 h	F	non-virgin	y[1] w[*]	25 F + 3 M	1	1	0	1	1	0	0	0	1	0	0	0	0	1	1	0	0	0	0	0	0	1	0	0	0	1	1	0	0	0	0	1	0	0	0	0	0	0	0	0	0	0	0
753	R	6-8 h	F	non-virgin	y[1] w[*]	25 F + 3 M	1	1	0	0	1	1	0	0	1	0	1	0	0	1	1	0	0	0	0	0	0	1	0	0	0	1	1	0	0	0	0	1	0	0	0	0	0	0	0	1	0	0	0
754	R	6-8 h	F	non-virgin	y[1] w[*]	25 F + 3 M	1	1	0	0	1	1	0	0	1	0	0	0	0	1	1	0	0	0	0	0	0	1	0	0	0	1	1	0	0	0	0	0	0	0	0	0	0	0	0	0	0	0	0
755	L	6-8 h	F	non-virgin	y[1] w[*]	25 F + 3 M	1	1	0	1	1	1	0	0	1	0	1	0	0	1	1	0	0	0	0	0	0	1	0	0	0	1	1	0	0	0	0	1	0	0	0	0	0	0	0	0	0	0	0
756	L	6-8 h	F	non-virgin	y[1] w[*]	25 F + 3 M	1	1	0	1	1	1	0	0	1	0	1	0	0	1	1	0	0	0	0	0	0	1	0	0	0	1	1	0	0	0	0	0	0	0	0	0	0	0	0	0	0	0	0
757	L	6-8 h	F	non-virgin	y[1] w[*]	25 F + 3 M	1	1	1	0	1	1	0	0	1	0	0	0	0	1	1	0	0	0	0	0	0	1	0	0	0	1	1	0	0	0	0	1	0	0	0	0	0	0	0	0	0	0	0
758	R	6-8 h	F	non-virgin	y[1] w[*]	25 F + 3 M	1	1	0	1	1	1	0	0	1	0	0	0	0	1	1	0	0	0	0	0	0	1	0	0	0	1	1	0	0	0	0	1	0	0	0	0	0	0	0	0	0	0	0
759	R	6-8 h	F	virgin	y[1] w[*]	25 F	1	1	0	0	1	1	0	0	1	0	1	0	0	1	1	0	0	0	0	0	0	1	0	0	0	1	1	0	0	0	0	1	0	0	0	0	0	0	0	1	1	0	0
760	R	6-8 h	F	virgin	y[1] w[*]	25 F	1	1	0	1	1	1	0	0	1	0	0	0	0	1	1	1	0	0	0	0	0	1	0	0	0	1	1	0	0	0	0	1	0	0	0	0	0	0	0	0	0	0	0
761	L	6-8 h	F	virgin	y[1] w[*]	25 F	1	1	0	1	1	1	0	0	1	0	1	0	0	1	1	0	0	0	0	0	0	1	0	0	0	1	1	0	0	0	0	1	0	0	0	0	0	0	0	0	1	0	0
762	R	6-8 h	F	virgin	y[1] w[*]	25 F	1	1	0	0	1	1	0	0	1	0	0	0	0	1	1	0	0	0	0	0	0	1	0	0	0	1	1	0	0	0	0	1	0	0	0	0	0	0	0	0	0	0	0
763	R	6-8 h	F	virgin	y[1] w[*]	25 F	1	1	0	0	1	1	0	0	1	0	0	0	0	1	1	0	0	0	0	0	0	1	0	0	0	1	1	0	0	0	0	0	0	0	0	0	0	0	0	0	0	0	0
764	L	6-8 h	F	virgin	y[1] w[*]	25 F	1	1	0	0	1	1	0	0	1	0	1	0	0	1	1	0	0	0	0	0	0	1	0	0	0	1	1	0	1	0	0	0	0	0	0	0	0	0	0	1	1	0	0
765	R	6-8 h	F	virgin	y[1] w[*]	25 F	1	1	0	0	1	1	0	0	1	0	0	0	0	1	1	0	0	0	0	0	0	1	0	0	0	1	1	0	0	0	0	1	0	0	0	0	0	0	0	1	0	0	0
766	L	6-8 h	F	virgin	y[1] w[*]	25 F	1	1	1	1	1	1	0	0	1	0	1	0	0	1	1	1	0	0	1	0	0	1	0	0	0	1	1	0	0	0	0	1	0	0	0	0	0	0	0	1	0	0	0
767	L	6-8 h	F	virgin	y[1] w[*]	25 F	1	1	0	1	1	1	0	0	1	0	1	0	0	1	1	1	0	0	1	0	0	1	0	0	0	1	1	0	0	0	0	1	0	0	0	0	0	0	0	1	1	0	0
768	R	6-8 h	F	virgin	y[1] w[*]	25 F	1	1	0	1	1	1	0	0	1	0	0	0	0	1	1	0	0	0	0	0	0	1	0	0	0	1	1	0	0	0	0	1	0	0	0	0	0	0	0	0	0	0	0
769	L	6-8 h	F	virgin	y[1] w[*]	25 F	1	1	0	1	1	1	0	0	1	0	0	0	0	1	1	0	0	0	0	0	0	1	0	0	0	1	1	0	0	0	0	1	0	0	0	0	0	0	0	0	0	0	0
770	R	6-8 h	F	virgin	y[1] w[*]	25 F	1	1	0	1	1	1	0	0	1	0	1	0	0	1	1	0	0	0	0	0	0	1	0	0	0	1	1	0	0	0	0	1	0	0	0	0	0	0	0	1	1	0	0
771	R	6-8 h	F	virgin	y[1] w[*]	25 F	1	1	0	0	1	1	0	0	1	0	0	0	0	1	1	0	0	0	0	0	0	1	0	0	0	1	1	0	0	0	0	1	0	0	0	0	0	0	0	0	0	0	0
772	L	6-8 h	F	virgin	y[1] w[*]	25 F	1	1	0	1	1	1	0	0	1	0	1	0	0	1	1	0	0	0	0	0	0	1	0	0	0	1	1	0	1	0	0	1	0	0	0	0	0	0	0	1	1	0	0
773	L	6-8 h	F	virgin	y[1] w[*]	25 F	1	1	0	1	1	1	0	0	1	0	1	0	0	1	1	0	0	0	0	0	0	1	0	0	0	1	1	0	0	0	0	1	0	0	0	0	0	0	0	1	1	0	0
774	R	6-8 h	F	virgin	y[1] w[*]	25 F	1	1	0	0	1	1	0	0	1	0	0	0	0	1	1	0	0	0	0	0	0	1	0	0	0	1	1	0	0	0	0	1	0	0	0	0	0	0	0	1	0	0	0
775	R	6-8 h	F	virgin	y[1] w[*]	25 F	1	1	0	1	1	1	0	0	1	0	1	0	0	1	1	0	0	0	0	0	0	1	0	0	0	1	1	0	0	0	0	1	0	0	0	0	0	0	0	0	0	0	0
776	L	6-8 h	F	virgin	y[1] w[*]	25 F	1	1	0	1	1	1	0	0	1	0	1	0	0	1	1	1	0	0	0	0	0	1	0	0	0	1	1	0	0	0	0	1	0	0	0	0	0	0	0	0	0	0	0
777	R	6-8 h	F	virgin	y[1] w[*]	25 F	1	1	0	0	1	1	0	0	1	0	0	0	0	1	1	1	0	0	0	0	0	1	0	0	0	1	1	0	0	0	0	0	0	0	0	0	0	0	0	0	0	0	0
778	L	6-8 h	F	virgin	y[1] w[*]	25 F	1	1	0	1	1	1	0	0	1	0	0	0	0	1	1	0	0	0	0	0	0	1	0	0	0	1	1	0	0	0	0	1	0	0	0	0	0	0	0	1	1	0	0
779	R	6-8 h	F	virgin	y[1] w[*]	25 F	1	1	0	1	1	1	0	0	1	0	0	0	0	1	1	0	0	0	0	0	0	1	0	0	0	1	1	0	0	0	0	0	0	0	0	0	0	0	0	0	0	0	0
780	L	6-8 h	F	virgin	y[1] w[*]	25 F	1	1	0	1	1	1	0	0	1	0	0	0	0	1	1	0	0	0	0	0	0	1	0	0	0	1	1	0	0	0	0	1	0	0	0	0	0	0	0	0	0	0	0
781	R	6-8 h	F	virgin	y[1] w[*]	25 F	1	1	0	1	1	1	0	0	1	0	1	0	0	1	1	1	0	0	0	0	0	1	0	0	0	1	1	0	0	0	0	1	0	0	0	0	0	0	0	0	0	0	0
782	R	6-8 h	F	virgin	y[1] w[*]	25 F	1	1	0	1	1	1	0	0	1	0	1	0	0	1	1	1	0	0	1	0	0	1	0	0	0	1	1	0	0	0	0	1	0	0	0	0	0	0	0	0	0	0	0
783	R	6-8 h	F	virgin	y[1] w[*]	25 F	1	1	0	1	1	1	0	0	1	0	1	0	0	1	1	0	0	0	0	0	0	1	0	0	0	1	1	0	0	0	0	1	0	0	0	0	0	0	0	0	0	0	0
784	L	6-8 h	F	virgin	y[1] w[*]	25 F	1	1	0	1	1	1	0	0	1	0	0	0	0	1	1	1	0	0	0	0	0	1	0	0	0	1	1	0	0	0	0	0	0	0	0	0	0	0	0	1	0	0	0
785	L	6-8 h	F	virgin	y[1] w[*]	25 F	1	1	0	1	1	1	0	0	1	0	0	0	0	1	1	0	0	0	0	0	0	1	0	0	0	1	1	0	0	0	0	1	0	0	0	0	0	0	0	0	0	0	0
786	R	6-8 h	F	virgin	y[1] w[*]	25 F	1	1	0	1	1	1	0	0	1	0	0	0	0	1	1	0	0	0	0	0	0	1	0	0	0	1	1	0	0	0	0	1	0	0	0	0	0	0	0	1	0	0	0
787	L	6-8 h	F	virgin	y[1] w[*]	25 F	1	1	0	0	1	1	0	0	1	0	1	0	0	1	1	0	0	0	0	0	0	1	0	0	0	1	1	0	0	0	0	1	0	0	0	0	0	0	0	0	1	0	0
788	R	6-8 h	F	virgin	y[1] w[*]	25 F	1	1	0	1	1	1	0	0	1	0	0	0	0	1	1	0	0	0	0	0	0	1	0	0	0	1	1	0	0	0	0	1	0	0	0	0	0	0	0	0	0	0	0
789	R	6-8 h	F	virgin	y[1] w[*]	25 F	1	1	0	1	1	1	0	0	1	0	1	0	0	1	1	0	0	0	0	0	0	1	0	0	0	1	1	0	0	0	0	1	0	0	0	0	0	0	0	0	0	0	0
790	R	6-8 h	F	virgin	y[1] w[*]	25 F	1	1	1	0	1	1	0	0	1	0	1	0	0	1	1	1	0	0	0	0	0	1	0	0	0	1	1	0	0	0	0	1	0	0	0	0	0	0	0	0	0	0	0
791	R	6-8 h	F	virgin	y[1] w[*]	25 F	1	1	0	0	1	1	0	0	1	0	1	0	0	1	1	1	0	0	1	0	0	1	0	0	0	1	1	0	0	0	0	1	0	0	0	0	0	0	0	0	0	0	0
792	R	6-8 h	F	virgin	y[1] w[*]	25 F	1	1	0	0	1	1	0	0	1	0	1	0	0	1	1	1	0	0	0	0	0	1	0	0	0	1	1	0	0	0	0	1	0	0	0	0	0	0	0	1	0	0	0
793	L	6-8 h	F	virgin	y[1] w[*]	25 F	1	1	0	1	1	1	0	0	1	0	0	0	0	1	1	0	0	0	0	0	0	1	0	0	0	1	1	0	0	0	0	1	0	0	0	0	0	0	0	0	0	0	0
794	R	6-8 h	F	virgin	y[1] w[*]	25 F	1	1	0	0	1	1	0	0	1	0	0	0	0	1	1	0	0	0	0	0	0	1	0	0	0	1	1	0	0	0	0	1	0	0	0	0	0	0	0	1	0	0	0
795	R	6-8 h	F	virgin	y[1] w[*]	25 F	1	1	0	1	1	1	0	0	1	0	1	0	0	1	1	0	0	0	0	0	0	1	0	0	0	1	1	0	0	0	0	1	0	0	0	0	0	0	0	0	0	0	0
796	L	6-8 h	F	virgin	y[1] w[*]	25 F	1	1	0	1	1	1	0	0	1	0	0	0	0	1	1	0	0	0	0	0	0	1	0	0	0	1	1	0	0	0	0	1	0	0	0	0	0	0	0	1	0	0	0
797	L	12 day	F	non-virgin	y[1] w[*]	23F + 3M	1	1	0	1	1	1	0	0	1	0	0	0	0	1	1	0	0	0	0	0	0	1	0	0	0	1	1	0	0	0	0	0	0	0	0	0	0	0	0	0	1	0	0
798	L	12 day	F	non-virgin	y[1] w[*]	23F + 3M	1	1	0	0	1	1	0	0	1	0	0	0	0	1	1	1	0	0	0	0	0	1	0	0	0	1	1	0	0	0	0	0	0	0	0	0	0	0	0	0	0	0	0
799	R	12 day	F	non-virgin	y[1] w[*]	23F + 3M	1	1	0	1	1	1	0	0	1	0	0	0	0	1	1	0	0	0	0	0	0	1	0	0	0	1	1	0	0	0	0	1	0	0	0	0	0	0	1	0	0	0	0
800	L	12 day	F	non-virgin	y[1] w[*]	23F + 3M	1	1	0	1	1	1	0	0	1	0	1	0	0	1	1	0	0	0	0	0	0	1	0	0	0	1	1	0	0	0	1	1	0	0	0	0	0	0	0	1	0	0	0
801	R	12 day	F	non-virgin	y[1] w[*]	23F + 3M	1	1	0	0	1	1	0	0	1	0	1	0	0	1	1	1	0	0	0	0	0	1	0	0	0	1	1	0	0	0	0	1	0	0	0	0	0	0	0	1	0	0	0
802	R	12 day	F	non-virgin	y[1] w[*]	23F + 3M	1	1	1	0	1	1	0	0	1	0	1	0	0	1	1	0	0	0	0	0	0	1	0	0	0	1	1	0	0	0	0	1	0	0	0	0	0	0	0	0	0	0	0
803	L	12 day	F	non-virgin	y[1] w[*]	23F + 3M	1	1	0	0	1	1	0	0	1	0	0	0	0	1	1	0	0	0	0	0	0	1	0	0	0	1	1	0	0	0	0	1	0	0	0	0	0	0	0	1	0	0	0
804	R	12 day	F	non-virgin	y[1] w[*]	23F + 3M	1	1	0	1	1	1	0	0	1	0	1	0	0	1	1	0	0	0	0	0	0	1	0	0	0	1	1	0	0	0	0	1	0	0	0	0	0	0	0	0	0	0	0
805	L	12 day	F	non-virgin	y[1] w[*]	23F + 3M	1	1	0	1	1	1	0	0	1	0	1	0	0	1	1	1	0	0	0	0	0	1	0	0	0	1	1	0	0	0	0	0	0	0	0	0	0	0	0	1	0	0	0
806	R	12 day	F	non-virgin	y[1] w[*]	23F + 3M	1	1	0	1	1	1	0	0	1	0	0	0	0	1	1	0	0	0	0	0	0	1	0	0	0	1	1	0	0	0	0	1	0	0	0	0	0	0	0	1	0	0	0
807	R	12 day	F	non-virgin	y[1] w[*]	23F + 3M	1	1	0	0	1	1	0	0	1	0	0	0	0	1	1	1	0	0	0	0	0	1	0	0	0	1	1	0	0	0	0	1	0	0	0	0	0	0	0	1	0	0	0
808	L	12 day	F	non-virgin	y[1] w[*]	23F + 3M	1	1	0	1	1	1	0	0	1	0	1	0	0	1	1	0	0	0	0	0	0	1	0	0	0	1	1	0	0	0	0	1	0	0	0	0	0	0	0	0	0	0	0
809	L	12 day	F	non-virgin	y[1] w[*]	23F + 3M	1	1	0	1	1	1	0	0	1	0	1	0	0	1	1	0	0	0	0	0	0	1	0	0	0	1	1	0	0	0	0	1	0	0	0	0	0	0	0	0	0	0	0
810	L	12 day	F	non-virgin	y[1] w[*]	23F + 3M	1	1	0	1	1	1	0	0	1	0	0	0	0	1	1	0	0	0	0	0	0	0	0	0	0	1	1	0	0	0	0	0	0	0	0	0	0	0	0	0	0	0	0
811	L	12 day	F	non-virgin	y[1] w[*]	23F + 3M	1	1	0	1	1	1	0	0	1	0	1	0	0	1	1	1	0	0	0	0	0	1	0	0	0	1	1	0	0	0	0	1	0	0	0	0	0	0	0	1	0	0	0
812	L	12 day	F	non-virgin	y[1] w[*]	23F + 3M	1	1	0	1	1	1	0	0	1	0	1	0	0	1	1	1	0	0	0	0	0	1	0	0	0	1	1	0	0	0	0	1	0	0	0	0	0	0	0	0	0	0	0
813	R	12 day	F	non-virgin	y[1] w[*]	23F + 3M	1	1	0	1	1	1	0	0	1	0	0	0	0	1	1	0	0	0	0	0	0	1	0	0	0	1	1	0	0	0	0	1	0	0	0	0	0	0	0	0	0	0	0
814	L	14 day	F	non-virgin	y[1] w[*]	25 F +3 M	1	1	0	0	1	1	0	0	1	0	1	0	0	1	1	0	0	0	0	0	0	1	0	0	0	1	1	0	0	0	0	0	0	0	0	0	0	0	0	0	0	0	0
815	R	14 day	F	non-virgin	y[1] w[*]	25 F +3 M	1	1	0	0	1	1	0	0	1	0	1	0	0	1	1	0	0	0	0	0	0	1	0	0	0	1	1	0	0	0	0	1	0	0	0	0	0	0	0	0	0	0	0
816	L	14 day	F	non-virgin	y[1] w[*]	25 F +3 M	1	1	0	0	1	1	0	0	1	0	1	0	0	1	1	0	0	0	0	0	0	1	0	0	0	1	1	0	0	0	0	1	0	0	0	0	0	0	0	0	0	0	0
817	L	14 day	F	non-virgin	y[1] w[*]	25 F +3 M	1	1	0	1	1	1	0	0	1	0	0	0	0	1	1	0	0	0	0	0	0	1	0	0	0	1	1	0	0	0	0	0	0	0	0	0	0	0	0	0	0	0	0
818	R	14 day	F	non-virgin	y[1] w[*]	25 F +3 M	0	1	0	0	1	1	0	0	1	0	1	0	0	1	1	0	0	0	0	0	0	1	0	0	0	1	1	0	0	0	0	0	0	0	0	0	0	0	0	0	0	0	0
819	L	14 day	F	non-virgin	y[1] w[*]	25 F +3 M	1	1	0	0	1	1	0	0	1	0	0	0	0	1	1	0	0	0	0	0	0	1	0	0	0	1	1	0	0	0	0	0	0	0	0	0	0	0	0	0	0	0	0
820	R	14 day	F	non-virgin	y[1] w[*]	25 F +3 M	1	1	0	0	1	1	0	0	1	0	1	0	0	1	1	0	0	0	0	0	0	1	0	0	0	1	1	0	0	0	0	1	0	0	0	0	0	0	0	1	0	0	0
821	L	14 day	F	non-virgin	y[1] w[*]	25 F +3 M	1	1	0	1	1	1	0	0	1	0	0	0	0	1	1	0	0	0	0	0	0	1	0	0	0	1	1	0	0	0	0	0	0	0	0	0	0	0	0	0	0	0	0
822	R	14 day	F	non-virgin	y[1] w[*]	25 F +3 M	1	1	0	0	1	1	0	0	1	0	0	0	0	1	1	0	0	0	0	0	0	1	0	0	0	1	1	0	0	0	0	0	0	0	0	0	0	0	0	1	0	0	0
823	L	14 day	F	non-virgin	y[1] w[*]	25 F +3 M	1	1	0	1	1	1	0	0	1	0	0	0	0	1	1	0	0	0	0	0	0	1	0	0	0	1	1	0	0	0	0	1	0	0	0	0	0	0	0	1	0	0	0
824	R	14 day	F	non-virgin	y[1] w[*]	25 F +3 M	1	1	0	1	1	1	0	0	1	0	1	0	0	1	1	1	0	0	0	0	0	1	0	0	0	1	1	0	0	0	0	1	0	0	0	0	0	0	0	0	0	0	0
825	L	14 day	F	non-virgin	y[1] w[*]	25 F +3 M	1	1	0	1	1	1	0	0	1	0	0	0	0	1	1	0	0	0	0	0	0	1	0	0	0	1	1	0	0	0	0	1	0	0	0	0	0	0	0	0	0	0	0
826	L	14 day	F	non-virgin	y[1] w[*]	25 F +3 M	1	1	0	0	1	1	0	0	1	0	0	0	0	1	1	0	0	0	0	0	0	1	0	0	0	1	1	0	0	0	0	1	0	0	0	0	0	0	0	0	0	0	0
827	R	14 day	F	non-virgin	y[1] w[*]	25 F +3 M	1	1	0	0	1	1	0	0	1	0	0	0	0	1	1	0	0	0	0	0	0	1	0	0	0	1	1	0	0	0	0	1	0	0	0	0	0	0	0	0	0	0	0
828	R	14 day	F	non-virgin	y[1] w[*]	25 F +3 M	1	1	0	0	1	1	0	0	1	0	0	0	0	1	1	0	0	0	0	0	0	1	0	0	0	1	1	0	0	0	0	0	0	0	0	0	0	0	0	1	0	0	0
829	R	14 day	F	non-virgin	y[1] w[*]	25 F +3 M	1	1	0	0	1	1	0	0	1	0	1	0	0	1	1	0	0	0	0	0	0	1	0	0	0	1	1	0	0	0	0	1	0	0	0	0	0	0	0	0	0	0	0
830	L	14 day	F	non-virgin	y[1] w[*]	25 F +3 M	1	1	0	0	1	1	0	0	1	0	1	0	0	1	1	0	0	0	0	0	0	1	0	0	0	1	1	0	0	0	0	1	0	0	0	0	0	0	0	1	0	0	0
831	R	14 day	F	non-virgin	y[1] w[*]	25 F +3 M	1	1	0	1	1	1	0	0	1	0	1	0	0	1	1	0	0	0	0	0	0	1	0	0	0	1	1	0	0	0	0	1	0	0	0	0	0	0	0	0	0	0	0
832	L	14 day	F	non-virgin	y[1] w[*]	25 F +3 M	1	1	0	0	1	1	0	0	1	0	1	0	0	1	1	0	0	0	0	0	0	1	0	0	0	1	1	0	0	0	0	1	0	0	0	0	0	0	0	0	0	0	0
833	L	14 day	F	non-virgin	y[1] w[*]	25 F +3 M	1	1	0	0	1	1	0	0	1	0	1	0	0	1	1	0	0	0	0	0	0	1	0	0	0	1	1	0	0	0	0	1	0	0	0	0	0	0	0	1	0	0	0
834	R	14 day	F	non-virgin	y[1] w[*]	25 F +3 M	1	1	0	0	1	1	0	0	1	0	1	0	0	1	1	0	0	0	0	0	0	1	0	0	0	1	1	0	0	0	0	1	0	0	0	0	0	0	0	1	0	0	0
835	R	14 day	F	non-virgin	y[1] w[*]	25 F +3 M	1	1	0	1	1	1	0	0	1	0	0	0	0	1	1	0	0	0	0	0	0	1	0	0	0	1	1	0	0	0	0	1	0	0	0	0	0	0	1	1	1	0	0
836	R	14 day	F	non-virgin	y[1] w[*]	25 F +3 M	1	1	0	1	1	1	0	0	1	0	1	0	0	1	1	0	0	0	0	0	0	1	0	0	0	1	1	0	0	0	0	1	0	0	0	0	0	0	0	1	0	0	0
837	L	14 day	F	non-virgin	y[1] w[*]	25 F +3 M	1	1	0	0	1	1	0	0	1	0	1	0	0	1	1	0	0	0	0	0	0	1	0	0	0	1	1	0	0	0	0	1	0	0	0	0	0	0	0	1	1	0	0
838	R	14 day	F	non-virgin	y[1] w[*]	25 F +3 M	1	1	0	0	1	1	0	0	1	0	0	0	0	1	1	0	0	0	0	0	0	1	0	0	0	1	1	0	1	0	0	0	0	0	0	0	0	0	1	1	0	0	0
839	R	14 day	F	non-virgin	y[1] w[*]	25 F +3 M	1	1	0	0	1	1	0	0	1	0	0	0	0	1	1	0	0	0	0	0	0	1	0	0	0	1	1	0	0	0	0	1	0	0	0	0	0	0	0	0	0	0	0
840	L	48-50 h	F	non-virgin	y[1] w[*]	15 or 17 F + 3 M	1	1	0	1	1	1	0	0	1	0	0	0	0	1	1	1	0	0	0	0	0	1	0	0	0	1	1	0	0	0	0	1	0	0	0	0	0	0	0	0	0	0	0
841	R	48-50 h	F	non-virgin	y[1] w[*]	15 or 17 F + 3 M	1	1	0	1	1	1	0	0	1	0	0	0	0	1	1	0	0	0	0	0	0	1	0	0	0	1	1	0	0	0	0	1	0	0	0	0	0	0	0	0	0	0	0
842	L	48-50 h	F	non-virgin	y[1] w[*]	15 or 17 F + 3 M	1	1	0	1	1	1	0	0	1	0	0	0	0	1	1	0	0	0	0	0	0	1	0	0	0	1	1	0	0	0	0	1	0	0	0	0	0	0	0	1	0	0	0
843	R	48-50 h	F	non-virgin	y[1] w[*]	15 or 17 F + 3 M	1	1	0	0	1	1	0	0	1	0	0	0	0	1	1	0	0	0	0	0	0	1	0	0	0	1	1	0	0	0	0	1	0	0	0	0	0	0	0	1	0	0	0
844	L	48-50 h	F	non-virgin	y[1] w[*]	15 or 17 F + 3 M	1	1	0	1	1	1	0	0	1	0	1	0	0	1	1	0	0	0	0	0	0	1	0	0	0	1	1	0	0	0	0	1	0	0	0	0	0	0	0	1	1	0	0
845	R	48-50 h	F	non-virgin	y[1] w[*]	15 or 17 F + 3 M	1	1	0	1	1	1	0	0	1	0	1	0	0	1	1	0	0	0	0	0	0	1	0	0	0	1	1	0	0	0	0	1	0	0	0	0	0	0	0	0	0	0	0
846	L	48-50 h	F	non-virgin	y[1] w[*]	15 or 17 F + 3 M	1	1	0	1	1	1	0	0	1	0	1	0	0	1	1	0	0	0	0	0	0	1	0	0	0	1	1	0	0	0	0	1	0	0	0	0	0	0	0	0	0	0	0
847	L	48-50 h	F	non-virgin	y[1] w[*]	15 or 17 F + 3 M	1	1	0	1	1	1	0	0	1	0	1	0	0	1	1	0	0	0	0	0	0	1	0	0	0	1	1	0	0	0	0	0	0	0	0	0	0	0	0	1	0	0	0
848	L	48-50 h	F	non-virgin	y[1] w[*]	15 or 17 F + 3 M	1	1	0	1	1	1	0	0	1	0	1	0	0	1	1	0	0	0	0	0	0	1	0	0	0	1	1	0	0	0	0	0	0	0	0	0	0	0	0	0	0	0	0
849	L	48-50 h	F	non-virgin	y[1] w[*]	15 or 17 F + 3 M	1	1	1	1	1	1	0	0	1	0	0	0	0	1	1	0	0	0	0	0	0	1	0	0	0	1	1	0	0	0	0	1	0	0	0	0	0	0	0	0	0	0	0
850	R	48-50 h	F	non-virgin	y[1] w[*]	15 or 17 F + 3 M	1	1	1	1	1	1	0	0	1	0	0	0	0	1	1	0	0	0	0	0	0	1	0	0	0	1	1	0	0	0	0	1	0	0	0	0	0	0	0	0	0	0	0
851	L	48-50 h	F	non-virgin	y[1] w[*]	15 or 17 F + 3 M	1	1	0	0	1	1	0	0	1	0	0	0	0	1	1	0	0	0	0	0	0	1	0	0	0	1	1	0	0	0	0	0	0	0	0	0	0	0	0	0	0	0	0
852	R	48-50 h	F	non-virgin	y[1] w[*]	15 or 17 F + 3 M	1	1	0	1	1	1	0	0	1	0	1	0	0	1	1	0	0	0	0	0	0	1	0	0	0	1	1	0	0	0	0	1	0	0	0	0	0	0	0	0	0	0	0
853	L	48-50 h	F	non-virgin	y[1] w[*]	15 or 17 F + 3 M	1	1	0	1	1	1	0	0	1	0	0	0	0	1	1	0	0	0	0	0	0	1	0	0	0	1	1	0	0	0	0	1	0	0	0	0	0	0	0	1	0	0	0
854	L	48-50 h	F	non-virgin	y[1] w[*]	15 or 17 F + 3 M	1	1	1	1	1	1	0	0	1	0	1	0	0	1	1	0	0	0	0	0	0	1	0	0	0	1	1	0	0	0	0	1	0	0	0	0	0	0	0	0	0	0	0
855	R	48-50 h	F	non-virgin	y[1] w[*]	15 or 17 F + 3 M	1	1	0	0	1	1	0	0	1	0	0	0	0	1	1	0	0	0	0	0	0	1	0	0	0	1	1	0	0	0	0	1	0	0	0	0	0	0	0	0	0	0	0
856	L	48-50 h	F	non-virgin	y[1] w[*]	15 or 17 F + 3 M	1	1	0	1	1	1	0	0	1	0	0	0	0	1	1	1	0	0	0	0	0	1	0	0	0	1	1	0	0	0	0	0	0	0	0	0	0	0	0	0	0	0	0
857	L	48-50 h	F	non-virgin	y[1] w[*]	15 or 17 F + 3 M	1	1	0	0	1	1	0	0	1	0	0	0	0	1	1	0	0	0	0	0	0	1	0	0	0	1	1	0	0	0	0	0	0	0	0	0	0	0	0	1	0	0	0
858	R	48-50 h	F	non-virgin	y[1] w[*]	15 or 17 F + 3 M	1	1	0	1	1	1	0	0	1	0	1	0	0	1	1	1	0	0	0	0	0	1	0	0	0	1	1	0	0	0	0	1	0	0	0	0	0	0	0	0	0	0	0
859	R	48-50 h	F	non-virgin	y[1] w[*]	15 or 17 F + 3 M	1	1	0	1	1	1	0	0	1	0	0	0	0	1	1	0	0	0	0	0	0	1	0	0	0	1	1	0	0	0	0	0	0	0	0	0	0	0	0	1	1	0	0
860	R	14 day	F	virgin	y[1] w[*]	16 or 25 F	1	1	0	1	1	1	0	0	1	0	0	0	0	1	1	0	0	0	0	0	0	1	0	0	0	1	1	0	0	0	0	1	0	0	0	0	0	0	0	0	0	0	0
861	R	14 day	F	virgin	y[1] w[*]	16 or 25 F	1	1	1	0	1	1	0	0	1	0	0	0	0	1	1	1	0	0	0	0	0	1	0	0	0	1	1	0	0	0	0	1	0	0	0	0	0	0	0	0	0	0	0
862	R	14 day	F	virgin	y[1] w[*]	16 or 25 F	1	1	0	1	1	1	0	0	1	0	0	0	0	1	1	0	0	0	0	0	0	1	0	0	0	1	1	0	0	0	0	1	0	0	0	0	0	0	0	0	0	0	0
863	R	14 day	F	virgin	y[1] w[*]	16 or 25 F	1	1	0	1	1	1	0	0	1	0	0	0	0	1	1	0	0	0	0	0	0	1	0	0	0	1	1	0	1	0	0	0	0	0	0	0	0	0	0	0	1	0	0
864	R	14 day	F	virgin	y[1] w[*]	16 or 25 F	1	1	0	0	1	1	0	0	1	0	0	0	0	1	1	0	0	0	0	0	0	1	0	0	0	1	1	0	0	0	0	1	0	0	0	0	0	0	0	1	1	0	0
865	L	14 day	F	virgin	y[1] w[*]	16 or 25 F	1	1	0	1	1	1	0	0	1	0	1	0	0	1	1	1	0	0	0	0	0	1	0	0	0	1	1	0	0	0	0	0	0	0	0	0	0	0	0	0	0	0	0
866	L	14 day	F	virgin	y[1] w[*]	16 or 25 F	1	1	0	0	1	1	0	0	1	0	0	0	0	1	1	0	0	0	0	0	0	1	0	0	0	1	1	0	0	0	0	1	0	0	0	0	0	0	0	1	0	0	0
867	R	14 day	F	virgin	y[1] w[*]	16 or 25 F	1	1	0	1	1	1	0	0	1	0	1	0	0	1	1	1	0	0	0	0	0	1	0	0	0	1	1	0	0	0	0	1	0	0	0	0	0	0	0	1	1	0	0
868	L	14 day	F	virgin	y[1] w[*]	16 or 25 F	1	1	0	1	1	1	0	0	1	0	1	0	0	1	1	0	0	0	0	0	0	1	0	0	0	1	1	0	0	0	0	0	0	0	0	0	0	0	0	0	0	0	0
869	R	14 day	F	virgin	y[1] w[*]	16 or 25 F	1	1	1	0	1	1	0	0	1	0	0	0	0	1	1	0	0	0	0	0	0	1	0	0	0	1	1	0	0	0	0	1	0	0	0	0	0	0	0	0	0	0	0
870	L	14 day	F	virgin	y[1] w[*]	16 or 25 F	1	1	0	0	1	1	0	0	1	0	1	0	0	1	1	0	0	0	0	0	0	1	0	0	0	1	1	0	0	0	0	1	0	0	0	0	0	0	0	1	1	0	0
871	R	14 day	F	virgin	y[1] w[*]	16 or 25 F	1	1	0	0	1	1	0	0	1	0	1	0	0	1	1	0	0	0	0	0	0	1	0	0	0	1	1	0	1	0	0	1	0	0	0	1	0	0	0	1	1	0	0
872	L	14 day	F	virgin	y[1] w[*]	16 or 25 F	1	1	0	0	1	1	0	0	1	0	1	0	0	1	1	0	0	0	0	0	0	1	0	0	0	1	1	0	0	0	0	0	0	0	0	0	0	0	0	1	0	0	0
873	L	14 day	F	virgin	y[1] w[*]	16 or 25 F	1	1	0	1	1	1	0	0	1	0	1	0	0	1	1	0	0	0	0	0	0	1	0	0	0	1	1	0	0	0	0	0	0	0	0	0	0	0	0	0	0	0	0
874	L	14 day	F	virgin	y[1] w[*]	16 or 25 F	1	1	0	1	1	1	0	0	1	0	1	0	0	1	1	0	0	0	0	0	0	1	0	0	0	1	1	0	0	0	0	1	0	0	0	0	0	0	0	0	0	0	0
875	R	14 day	F	virgin	y[1] w[*]	16 or 25 F	1	1	0	1	1	1	0	0	1	0	0	0	0	1	1	0	0	0	0	0	0	1	0	0	0	1	1	0	0	0	0	1	0	0	0	0	0	0	0	0	0	0	0
876	L	14 day	F	virgin	y[1] w[*]	16 or 25 F	1	1	0	1	1	1	0	0	1	0	1	0	0	1	1	0	0	0	0	0	0	1	0	0	0	1	1	0	0	0	0	1	0	0	0	0	0	0	0	1	0	0	0
877	R	14 day	F	virgin	y[1] w[*]	16 or 25 F	1	1	0	1	1	1	0	0	1	0	1	0	0	1	1	0	0	0	0	0	0	1	0	0	0	1	1	0	0	0	0	1	0	0	0	0	0	0	0	0	0	0	0
878	L	14 day	F	virgin	y[1] w[*]	16 or 25 F	1	1	0	1	1	1	0	0	1	0	1	0	0	1	1	0	0	0	0	0	0	1	0	0	0	1	1	0	0	0	0	1	0	0	0	0	0	0	0	0	0	0	0
879	R	14 day	F	virgin	y[1] w[*]	16 or 25 F	1	1	0	0	1	1	0	0	1	0	0	0	0	1	1	0	0	0	0	0	0	1	0	0	0	1	1	0	0	0	0	1	0	0	0	0	0	0	0	0	0	0	0
880	R	14 day	F	virgin	y[1] w[*]	16 or 25 F	1	1	0	0	1	1	0	0	1	0	0	0	0	1	1	0	0	0	0	0	0	1	0	0	0	1	1	0	0	0	0	1	0	0	0	0	0	0	0	0	0	0	0
881	L	14 day	F	virgin	y[1] w[*]	16 or 25 F	1	1	0	1	1	1	0	0	1	0	0	0	0	1	1	0	0	0	0	0	0	1	0	0	0	1	1	0	0	0	0	1	0	0	0	0	0	0	0	1	1	0	0
882	R	14 day	F	virgin	y[1] w[*]	16 or 25 F	1	1	0	1	1	1	0	0	1	0	1	0	0	1	1	0	0	0	0	0	0	1	0	0	0	1	1	0	1	0	0	1	0	0	0	0	0	0	0	0	1	0	0
883	L	14 day	F	virgin	y[1] w[*]	16 or 25 F	1	1	0	0	1	1	0	0	1	0	0	0	0	1	1	0	0	0	0	0	0	1	0	0	0	1	1	0	0	0	0	1	0	0	0	0	0	0	0	1	0	0	0
884	R	14 day	F	virgin	y[1] w[*]	16 or 25 F	1	1	0	1	1	1	0	0	1	0	1	0	0	1	1	0	0	0	0	0	0	1	0	0	0	1	1	0	0	0	0	1	0	0	0	0	0	0	0	1	0	0	0
885	R	14 day	F	virgin	y[1] w[*]	16 or 25 F	1	1	0	0	1	1	0	0	1	0	0	0	0	1	1	0	0	0	0	0	0	1	0	0	0	1	1	0	0	0	0	1	0	0	0	0	0	0	0	0	0	0	0
886	L	14 day	F	virgin	y[1] w[*]	16 or 25 F	1	1	0	0	1	1	0	0	1	0	0	0	0	1	1	0	0	0	0	0	0	1	0	0	0	1	1	0	0	0	0	0	0	0	0	0	0	0	0	0	0	0	0
887	R	14 day	F	virgin	y[1] w[*]	16 or 25 F	1	1	0	0	1	1	0	0	1	0	0	0	0	1	1	0	0	0	0	0	0	1	0	0	0	1	1	0	0	0	0	0	0	0	0	0	0	0	0	0	0	0	0
888	L	14 day	F	virgin	y[1] w[*]	16 or 25 F	1	1	0	0	1	1	0	0	1	0	1	0	0	1	1	0	0	0	0	0	0	1	0	0	0	1	1	0	0	0	0	1	0	0	0	0	0	0	0	0	0	0	0
889	R	14 day	F	virgin	y[1] w[*]	16 or 25 F	1	1	0	0	1	1	0	0	1	0	1	0	0	1	1	0	0	0	0	0	0	1	0	0	0	1	1	0	0	0	0	1	0	0	0	0	0	0	0	0	0	0	0
890	L	14 day	F	virgin	y[1] w[*]	16 or 25 F	1	1	0	0	1	1	0	0	1	0	0	0	0	1	1	0	0	0	0	0	0	1	0	0	0	1	1	0	0	0	0	0	0	0	0	0	0	0	0	0	0	0	0
891	R	14 day	F	virgin	y[1] w[*]	16 or 25 F	1	1	0	0	1	1	0	0	1	0	1	0	0	1	1	1	0	0	0	0	0	1	0	0	0	1	1	0	0	0	0	1	0	0	0	0	0	0	0	0	0	0	0
892	R	14 day	F	virgin	y[1] w[*]	16 or 25 F	1	1	0	1	1	1	0	0	1	0	1	0	0	1	1	1	0	0	0	0	0	1	0	0	0	1	1	0	0	0	0	1	0	0	0	0	0	0	0	0	0	0	0
893	L	14 day	F	virgin	y[1] w[*]	16 or 25 F	1	1	0	1	1	1	0	0	1	0	0	0	0	1	1	0	0	0	0	0	0	1	0	0	0	1	1	0	0	0	0	0	0	0	0	0	0	0	0	0	0	0	0
894	R	14 day	F	virgin	y[1] w[*]	16 or 25 F	1	1	0	1	1	1	0	0	1	0	1	0	0	1	1	1	0	0	0	0	0	1	0	0	0	1	1	0	0	0	0	1	0	0	0	0	0	0	0	1	0	0	0
895	L	14 day	F	virgin	y[1] w[*]	13 or 25 F	1	1	0	1	1	1	0	0	1	0	1	0	0	1	1	0	0	0	0	0	0	1	0	0	0	1	1	0	0	0	0	0	0	0	0	0	0	0	0	1	0	0	0
896	R	14 day	F	virgin	y[1] w[*]	13 or 25 F	1	1	0	1	1	1	0	0	1	0	1	0	0	1	1	1	0	0	1	0	0	1	0	0	0	1	1	0	0	0	0	0	0	0	0	0	0	0	0	0	0	0	0
897	L	14 day	F	virgin	y[1] w[*]	13 or 25 F	1	1	0	1	1	1	0	0	1	0	1	0	0	1	1	0	0	0	0	0	0	1	0	0	0	1	1	0	0	0	0	1	0	0	0	0	0	0	0	0	0	0	0
898	L	14 day	F	virgin	y[1] w[*]	13 or 25 F	1	1	0	1	1	1	0	0	1	0	1	0	0	1	1	0	0	0	0	0	0	1	0	0	0	1	1	0	0	0	0	1	0	0	0	0	0	0	0	0	0	0	0
899	R	14 day	F	virgin	y[1] w[*]	13 or 25 F	1	1	0	1	1	1	0	0	1	0	1	0	0	1	1	0	0	0	0	0	0	1	0	0	0	1	1	0	0	0	0	1	0	0	0	0	0	0	0	1	0	0	0
900	L	14 day	F	virgin	y[1] w[*]	13 or 25 F	1	1	0	0	1	1	0	0	1	0	0	0	0	1	1	0	0	0	0	0	0	1	0	0	0	1	1	0	0	0	0	1	0	0	0	0	0	0	0	0	0	0	0
901	R	14 day	F	virgin	y[1] w[*]	13 or 25 F	1	1	0	0	1	1	0	0	1	0	0	0	0	1	1	0	0	0	0	0	0	1	0	0	0	1	1	0	0	0	0	0	0	0	0	0	0	0	0	1	0	0	0
902	L	14 day	F	virgin	y[1] w[*]	13 or 25 F	1	1	0	1	1	1	0	0	1	0	0	0	0	1	1	0	0	0	0	0	0	1	0	0	0	1	1	0	0	0	0	1	0	0	0	0	0	0	0	0	0	0	0
903	R	14 day	F	virgin	y[1] w[*]	13 or 25 F	1	1	0	1	1	1	0	0	1	0	1	0	0	1	1	0	0	0	0	0	0	1	0	0	0	1	1	0	0	0	0	1	0	0	0	0	0	0	0	1	0	0	0
904	R	14 day	F	virgin	y[1] w[*]	13 or 25 F	1	1	0	1	1	1	0	0	1	0	1	0	0	1	1	0	0	0	0	0	0	1	0	0	0	1	1	0	0	0	0	1	0	0	0	0	0	0	0	1	1	0	0
905	R	14 day	F	virgin	y[1] w[*]	13 or 25 F	1	1	0	0	1	1	0	0	1	0	1	0	0	1	1	0	0	0	0	0	0	1	0	0	0	1	1	0	0	0	0	0	0	0	0	0	0	0	0	0	0	0	0
906	R	14 day	F	virgin	y[1] w[*]	13 or 25 F	1	1	0	0	1	1	0	0	1	0	0	0	0	1	1	0	0	0	0	0	0	1	0	0	0	1	1	0	0	0	0	1	0	0	0	0	0	0	0	0	0	0	0
907	L	14 day	F	virgin	y[1] w[*]	13 or 25 F	1	1	0	0	1	1	0	0	1	0	1	0	0	1	1	1	0	0	0	0	0	1	0	0	0	1	1	0	0	0	0	1	0	0	0	0	0	0	0	0	0	0	0
908	L	14 day	F	virgin	y[1] w[*]	13 or 25 F	1	1	0	0	1	1	0	0	1	0	1	0	0	1	1	0	0	0	0	0	0	1	0	0	0	1	1	0	0	0	0	0	0	0	0	0	0	0	0	0	0	0	0
909	R	14 day	F	virgin	y[1] w[*]	13 or 25 F	1	1	0	0	1	1	0	0	1	0	0	0	0	1	1	1	0	0	0	0	0	1	0	0	0	1	1	0	0	0	0	0	0	0	0	0	0	0	0	0	0	0	0
910	R	14 day	F	virgin	y[1] w[*]	13 or 25 F	1	1	0	1	1	1	0	0	1	0	0	0	0	1	1	0	0	0	0	0	0	1	0	0	0	1	1	0	0	0	0	1	0	0	0	0	0	0	0	0	0	0	0
911	L	14 day	F	virgin	y[1] w[*]	13 or 25 F	1	1	0	0	1	1	0	0	1	0	0	0	0	1	1	0	0	0	0	0	0	1	0	0	0	1	1	0	0	0	0	0	0	0	0	0	0	0	0	0	0	0	0
912	R	14 day	F	virgin	y[1] w[*]	13 or 25 F	1	1	0	0	1	1	0	0	1	0	0	0	0	1	1	0	0	0	0	0	0	1	0	0	0	1	1	0	0	0	0	0	0	0	0	0	0	0	0	0	0	0	0
913	R	14 day	F	virgin	y[1] w[*]	13 or 25 F	1	1	0	1	1	1	0	0	1	0	0	0	0	1	1	0	0	0	0	0	0	1	0	0	0	1	1	0	0	0	0	1	0	0	0	0	0	0	0	0	0	0	0
914	L	14 day	F	virgin	y[1] w[*]	13 or 25 F	1	1	0	0	1	1	0	0	1	0	1	0	0	1	1	0	0	0	0	0	0	1	0	0	0	1	1	0	0	0	0	1	0	0	0	0	0	0	0	0	0	0	0
915	R	14 day	F	virgin	y[1] w[*]	13 or 25 F	1	1	0	0	1	1	0	0	1	0	0	0	0	1	1	0	0	0	0	0	0	1	0	0	0	1	1	0	0	0	0	1	0	0	0	0	0	0	0	0	0	0	0
916	L	14 day	F	virgin	y[1] w[*]	13 or 25 F	1	1	0	0	1	1	0	0	1	0	0	0	0	1	1	0	0	0	0	0	0	1	0	0	0	1	1	0	0	0	0	0	0	0	0	0	0	0	0	0	0	0	0
917	R	14 day	F	virgin	y[1] w[*]	13 or 25 F	1	1	0	0	1	1	0	0	1	0	0	0	0	1	1	0	0	0	0	0	0	1	0	0	0	1	1	0	0	0	0	1	0	0	0	0	0	0	0	0	0	0	0
918	R	14 day	F	virgin	y[1] w[*]	13 or 25 F	1	1	0	0	1	1	0	0	1	0	0	0	0	1	1	0	0	0	0	0	0	1	0	0	0	1	1	0	0	0	0	1	0	0	0	0	0	0	0	0	0	0	0
919	L	14 day	F	virgin	y[1] w[*]	13 or 25 F	1	1	0	1	1	1	0	0	1	0	0	0	0	1	1	0	0	0	0	0	0	1	0	0	0	1	1	0	0	0	0	1	0	0	0	0	0	0	0	0	0	0	0
920	R	14 day	F	virgin	y[1] w[*]	13 or 25 F	1	1	0	0	1	1	0	0	1	0	0	0	0	1	1	0	0	0	0	0	0	1	0	0	0	1	1	0	0	0	0	1	0	0	0	0	0	0	0	0	0	0	0
921	L	14 day	F	virgin	y[1] w[*]	13 or 25 F	1	1	0	1	1	1	0	0	1	0	1	0	0	1	1	1	0	0	0	0	0	1	0	0	0	1	1	0	0	0	0	0	0	0	0	0	0	0	0	0	0	0	0
922	L	14 day	F	virgin	y[1] w[*]	13 or 25 F	1	1	0	1	1	1	0	0	1	0	0	0	0	1	1	0	0	0	0	0	0	1	0	0	0	1	1	0	1	0	0	1	0	0	0	0	0	0	0	1	1	0	0
923	R	14 day	F	virgin	y[1] w[*]	13 or 25 F	1	1	0	1	1	1	0	0	1	0	0	0	0	1	1	0	0	0	0	0	0	1	0	0	0	1	1	0	0	0	0	0	0	0	0	0	0	0	0	0	0	0	0
924	R	14 day	F	virgin	y[1] w[*]	13 or 25 F	1	1	0	0	1	1	0	0	1	0	1	0	0	1	1	0	0	0	0	0	0	1	0	0	0	1	1	0	0	0	0	0	0	0	0	0	0	0	0	0	0	0	0
925	R	14 day	F	virgin	y[1] w[*]	13 or 25 F	0	1	0	0	1	1	0	0	1	0	0	0	0	1	1	0	0	0	0	0	0	1	0	0	0	1	1	0	0	0	0	0	0	0	0	0	0	0	0	0	0	0	0
926	L	14 day	F	virgin	y[1] w[*]	13 or 25 F	1	1	0	0	1	1	0	0	1	0	1	0	0	1	1	0	0	0	0	0	0	1	0	0	0	1	1	0	0	0	0	0	0	0	0	0	0	0	0	0	0	0	0
927	R	14 day	F	virgin	y[1] w[*]	13 or 25 F	1	1	0	0	1	1	0	0	1	0	1	0	0	1	1	0	0	0	0	0	0	1	0	0	0	1	1	0	0	0	0	1	0	0	0	0	0	0	0	0	0	0	0
928	R	14 day	F	virgin	y[1] w[*]	13 or 25 F	1	1	0	0	1	1	0	0	1	0	1	0	0	1	1	0	0	0	0	0	0	1	0	0	0	1	1	0	0	0	0	0	0	0	0	0	0	0	0	0	0	0	0
929	L	14 day	F	virgin	y[1] w[*]	13 or 25 F	1	1	0	1	1	1	0	0	1	0	1	0	0	1	1	0	0	0	0	0	0	1	0	0	0	1	1	0	0	0	0	1	0	0	0	0	0	0	0	0	0	0	0
930	R	14 day	F	virgin	y[1] w[*]	13 or 25 F	1	1	0	1	1	1	0	0	1	0	1	0	0	1	1	0	0	0	0	0	0	1	0	0	0	1	1	0	0	0	0	1	0	0	0	0	0	0	0	0	1	0	0
931	L	14 day	F	non-virgin	y[1] w[*]	25 F + 3 M	1	1	0	0	1	1	0	0	1	0	0	0	0	1	1	0	0	0	0	0	0	1	0	0	0	1	1	0	0	0	0	1	0	0	0	0	0	0	0	1	0	1	0
932	R	14 day	F	non-virgin	y[1] w[*]	25 F + 3 M	1	1	0	1	1	1	0	0	1	0	0	0	0	1	1	0	0	0	0	0	0	1	0	0	0	1	1	0	0	0	0	1	0	0	0	0	0	0	0	0	0	0	0
933	L	14 day	F	non-virgin	y[1] w[*]	25 F + 3 M	1	1	0	1	1	1	0	0	1	0	1	0	0	1	1	0	0	0	0	0	0	1	0	0	0	1	1	0	0	0	0	0	0	0	0	0	0	0	0	0	0	0	0
934	R	14 day	F	non-virgin	y[1] w[*]	25 F + 3 M	1	1	0	1	1	1	0	0	1	0	0	0	0	1	1	0	0	0	0	0	0	1	0	0	0	1	1	0	0	0	0	1	0	0	0	0	0	0	0	1	1	0	0
935	L	14 day	F	non-virgin	y[1] w[*]	25 F + 3 M	1	1	0	0	1	1	0	0	1	0	0	0	0	1	1	0	0	0	0	0	0	1	0	0	0	1	1	0	0	0	0	1	0	0	0	0	0	0	0	0	0	0	0
936	L	14 day	F	non-virgin	y[1] w[*]	25 F + 3 M	1	1	0	0	1	1	0	0	1	0	0	0	0	1	1	0	0	0	0	0	0	1	0	0	0	1	1	0	0	0	0	0	0	0	0	0	0	0	0	0	0	0	0
937	R	14 day	F	non-virgin	y[1] w[*]	25 F + 3 M	1	1	0	0	1	1	0	0	1	0	1	0	0	1	1	1	0	0	1	0	0	1	0	0	0	1	1	0	0	0	0	0	0	0	0	0	0	0	0	0	0	0	0
938	L	14 day	F	non-virgin	y[1] w[*]	25 F + 3 M	1	1	0	1	1	1	0	0	1	0	1	0	0	1	1	0	0	0	0	0	0	1	0	0	0	1	1	0	0	0	0	1	0	0	0	0	0	0	0	0	0	0	0
939	R	14 day	F	non-virgin	y[1] w[*]	25 F + 3 M	1	1	0	1	1	1	0	0	1	0	0	0	0	1	1	0	0	0	0	0	0	1	0	0	0	1	1	0	0	0	0	0	0	0	0	0	0	0	0	0	0	0	0
940	L	14 day	F	non-virgin	y[1] w[*]	25 F + 3 M	1	1	0	0	1	1	0	0	1	0	0	0	0	1	1	0	0	0	0	0	0	1	0	0	0	1	1	0	0	0	0	1	0	0	0	0	0	0	0	0	0	0	0
941	R	14 day	F	non-virgin	y[1] w[*]	25 F + 3 M	1	1	0	1	1	1	0	0	1	0	0	0	0	1	1	0	0	0	0	0	0	1	0	0	0	1	1	0	0	0	0	1	0	0	0	0	0	0	0	1	0	0	0
942	L	14 day	F	non-virgin	y[1] w[*]	25 F + 3 M	1	1	0	1	1	1	0	0	1	0	0	0	0	1	1	0	0	0	0	0	0	1	0	0	0	1	1	0	0	0	0	1	1	0	0	0	0	0	0	0	0	0	0
943	L	14 day	F	non-virgin	y[1] w[*]	25 F + 3 M	1	1	0	0	1	1	0	0	1	0	1	0	0	1	1	0	0	0	0	0	0	1	0	0	0	1	1	0	0	0	0	0	0	0	0	0	0	0	0	0	0	0	0
944	R	14 day	F	non-virgin	y[1] w[*]	25 F + 3 M	1	1	0	0	1	1	0	0	1	0	1	0	0	1	1	1	0	0	0	0	0	1	0	0	0	1	1	0	0	0	0	0	0	0	0	0	0	0	0	1	0	0	0
945	L	14 day	F	non-virgin	y[1] w[*]	25 F + 3 M	1	1	0	0	1	1	0	0	1	0	0	0	0	1	1	0	0	0	0	0	0	1	0	0	0	1	1	0	0	0	0	0	0	0	0	0	0	0	0	0	0	0	0
946	L	0-2 h	M	virgin	y[1] w[*]	M	1	1	0	1	1	1	0	0	1	0	0	0	0	1	1	0	0	0	0	0	0	1	0	0	0	1	1	0	0	0	0	1	0	0	0	0	0	0	0	0	1	0	0
947	R	0-2 h	M	virgin	y[1] w[*]	M	1	1	0	0	1	1	0	0	1	0	1	0	0	1	1	0	0	0	0	0	0	1	0	0	0	1	1	0	0	0	0	1	0	0	0	0	0	0	0	0	0	0	0
948	L	0-2 h	M	virgin	y[1] w[*]	M	1	1	1	1	1	1	0	0	1	0	0	0	0	1	1	0	0	0	0	0	0	1	0	0	0	1	1	0	0	0	0	1	0	0	0	0	0	0	0	0	0	0	0
949	L	0-2 h	M	virgin	y[1] w[*]	M	1	1	0	1	1	1	0	0	1	0	0	0	0	1	1	0	0	0	0	0	0	1	0	0	0	1	1	0	0	0	0	0	0	0	0	0	0	0	0	0	0	0	0
950	R	0-2 h	M	virgin	y[1] w[*]	M	1	1	0	1	1	1	0	0	1	0	0	0	0	1	1	0	0	0	0	0	0	1	0	0	0	1	1	0	0	0	0	0	0	0	0	0	0	0	0	0	0	0	0
951	L	0-2 h	M	virgin	y[1] w[*]	M	1	1	0	1	1	1	0	0	1	0	0	0	0	1	1	0	0	0	0	0	0	1	0	0	0	1	1	0	0	0	0	1	0	0	0	0	0	0	0	0	0	0	0
952	L	0-2 h	M	virgin	y[1] w[*]	M	1	1	0	0	1	1	0	0	1	0	0	0	0	1	1	0	0	0	0	0	0	1	0	0	0	1	1	0	0	0	0	0	0	0	0	0	0	0	0	0	0	0	0
953	R	0-2 h	M	virgin	y[1] w[*]	M	1	1	0	0	1	1	0	0	1	0	1	0	0	1	1	0	0	0	0	0	0	1	0	0	0	1	1	0	0	0	0	0	0	0	0	0	0	0	0	0	0	0	0
954	R	0-2 h	M	virgin	y[1] w[*]	M	1	1	0	1	1	1	0	0	1	0	0	0	0	1	1	0	0	0	0	0	0	1	0	0	0	1	1	0	0	0	0	1	0	0	0	0	0	0	0	0	0	0	0
955	L	0-2 h	M	virgin	y[1] w[*]	M	1	1	0	1	1	1	0	0	1	0	0	0	0	1	1	0	0	0	0	0	0	1	0	0	0	1	1	0	0	0	0	1	0	0	0	0	0	0	0	0	0	0	0
956	R	0-2 h	M	virgin	y[1] w[*]	M	1	1	0	1	1	1	0	0	1	0	0	0	0	1	1	0	0	0	0	0	0	1	0	0	0	1	1	0	0	0	0	1	0	0	0	0	0	0	0	0	0	0	0
957	R	0-2 h	M	virgin	y[1] w[*]	M	1	1	0	0	1	1	0	0	1	0	0	0	0	1	1	0	0	0	0	0	0	1	0	0	0	1	1	0	0	0	0	0	0	0	0	0	0	0	0	0	0	0	0
958	L	0-2 h	M	virgin	y[1] w[*]	M	1	1	0	1	1	1	0	0	1	0	1	0	0	1	1	0	0	0	0	0	0	1	0	0	0	1	1	0	0	0	0	0	0	0	0	0	0	0	0	0	0	0	0
959	L	5 day	M	non-virgin	y[1] w[*]	19 or 25 F	1	1	0	1	1	1	0	0	1	0	1	0	0	1	1	0	0	0	0	0	0	1	0	0	0	1	1	0	0	0	0	1	0	0	0	0	0	0	1	0	0	0	0
960	R	5 day	M	non-virgin	y[1] w[*]	19 or 25 F	1	1	0	1	1	1	0	0	1	0	1	0	0	1	1	1	0	0	0	0	0	1	0	0	0	1	1	0	0	0	0	0	0	0	0	0	0	0	0	0	0	0	0
961	L	5 day	M	non-virgin	y[1] w[*]	19 or 25 F	1	1	0	0	1	1	0	0	1	0	1	0	0	1	1	0	0	0	0	0	0	1	0	0	0	1	1	0	1	0	0	0	0	0	0	0	0	0	0	1	1	0	0
962	R	5 day	M	non-virgin	y[1] w[*]	19 or 25 F	1	1	0	1	1	1	0	0	1	0	0	0	0	1	1	0	0	0	0	0	0	1	0	0	0	1	1	0	0	0	0	1	0	0	0	0	0	0	0	0	0	0	0
963	L	5 day	M	non-virgin	y[1] w[*]	19 or 25 F	1	1	0	1	1	1	0	0	1	0	1	0	0	1	1	0	0	0	0	0	0	1	0	0	0	1	1	0	0	0	0	0	0	0	0	0	0	0	1	1	0	0	0
964	R	5 day	M	non-virgin	y[1] w[*]	19 or 25 F	1	1	0	0	1	1	0	0	1	0	0	0	0	1	1	0	0	0	0	0	0	1	0	0	0	1	1	0	0	0	0	0	0	0	0	0	0	0	0	0	0	0	0
965	L	5 day	M	non-virgin	y[1] w[*]	19 or 25 F	1	1	0	1	1	1	0	0	1	0	0	0	0	1	1	0	0	0	0	0	0	1	0	0	0	1	1	0	0	0	0	1	0	0	0	0	0	0	0	0	0	0	0
966	R	5 day	M	non-virgin	y[1] w[*]	19 or 25 F	1	1	0	1	1	1	0	0	1	0	1	0	0	1	1	1	0	0	0	0	0	1	0	0	0	1	1	0	0	0	0	1	0	0	0	0	0	0	0	0	0	0	0
967	L	5 day	M	non-virgin	y[1] w[*]	19 or 25 F	1	1	0	0	1	1	0	0	1	0	0	0	0	1	1	0	0	0	0	0	0	1	0	0	0	1	1	0	0	0	0	0	0	0	0	0	0	0	0	0	0	0	0
968	L	5 day	M	non-virgin	y[1] w[*]	19 or 25 F	1	1	0	1	1	1	0	0	1	0	0	0	0	1	1	0	0	0	0	0	0	1	0	0	0	1	1	0	0	0	0	1	0	0	0	0	0	0	0	0	0	0	0
969	L	5 day	M	non-virgin	y[1] w[*]	19 or 25 F	1	1	0	1	1	1	0	0	1	0	0	0	0	1	1	0	0	0	0	0	0	1	0	0	0	1	1	0	0	0	0	0	0	0	0	0	0	0	0	1	0	0	0
970	R	5 day	M	non-virgin	y[1] w[*]	19 or 25 F	1	1	0	1	1	1	0	0	1	0	0	0	0	1	1	0	0	0	0	0	0	1	0	0	0	1	1	0	0	0	0	0	0	0	0	0	0	0	0	0	0	0	0
971	R	3 day	F	virgin	y[1] w[*]	5 F	1	1	0	0	1	1	0	0	1	0	1	0	0	1	1	0	0	0	0	0	0	1	0	0	0	1	1	0	0	0	0	0	0	0	0	0	0	0	0	0	0	0	0
972	L	3 day	F	virgin	y[1] w[*]	5 F	1	1	0	1	1	1	0	0	1	0	0	0	0	1	1	0	0	0	0	0	0	1	0	0	0	1	1	0	0	0	0	1	0	0	0	0	0	0	0	0	0	0	0
973	R	3 day	F	virgin	y[1] w[*]	5 F	1	1	0	1	1	1	0	0	1	0	0	0	0	1	1	0	0	0	0	0	0	1	0	0	0	1	1	0	0	0	0	0	0	0	0	0	0	0	0	0	0	0	0
974	R	3 day	F	virgin	y[1] w[*]	5 F	1	1	0	0	1	1	0	0	1	0	0	0	0	1	1	0	0	0	0	0	0	1	0	0	0	1	1	0	0	0	0	0	0	0	0	0	0	0	0	0	0	0	0
975	R	3 day	F	virgin	y[1] w[*]	5 F	0	1	0	1	1	1	0	0	1	0	1	0	0	1	1	0	0	0	1	0	0	1	0	0	0	1	1	0	0	0	0	1	0	0	0	0	0	0	0	0	0	0	0
976	L	3 day	F	virgin	y[1] w[*]	5 F	1	1	0	1	1	1	0	0	1	0	0	0	0	1	1	0	0	0	0	0	0	1	0	0	0	1	1	0	0	0	0	1	0	0	0	0	0	0	0	0	0	0	0
977	R	3 day	F	virgin	y[1] w[*]	5 F	1	1	0	1	1	1	0	0	1	0	1	0	0	1	1	0	0	0	0	0	0	1	0	0	0	1	1	0	0	0	0	0	0	0	0	0	0	0	0	0	0	0	0
978	L	3 day	F	virgin	y[1] w[*]	5 F	1	1	0	1	1	1	0	0	1	0	1	0	0	1	1	0	0	0	0	0	0	1	0	0	0	1	1	0	0	0	0	1	0	0	0	0	0	0	0	0	0	0	0
979	L	3 day	F	virgin	y[1] w[*]	5 F	1	1	0	0	1	1	0	0	1	0	0	0	0	1	1	0	0	0	0	0	0	1	0	0	0	1	1	0	0	0	0	0	0	0	0	0	0	0	0	0	0	0	0
980	R	3 day	F	virgin	y[1] w[*]	5 F	1	1	0	0	1	1	0	0	1	0	0	0	0	1	1	0	0	0	0	0	0	1	0	0	0	1	1	0	0	0	0	1	0	0	0	0	0	0	0	1	1	0	0
981	L	3 day	F	virgin	y[1] w[*]	5 F	1	1	0	1	1	1	0	0	1	0	1	0	0	1	1	0	0	0	0	0	0	1	0	0	0	1	1	0	0	0	0	1	0	0	0	0	0	0	0	0	0	0	0
982	R	3 day	F	virgin	y[1] w[*]	5 F	1	1	0	0	1	1	0	0	1	0	0	0	0	1	1	0	0	0	0	0	0	1	0	0	0	1	1	0	0	0	0	1	0	0	0	0	0	0	0	1	0	0	0
983	R	3 day	F	non-virgin	y[1] w[*]	5 F +3 M	1	1	0	0	1	1	0	0	1	0	0	0	0	1	1	0	0	0	0	0	0	1	0	0	0	1	1	0	0	0	0	0	0	0	0	0	0	0	0	0	0	0	0
984	L	3 day	F	non-virgin	y[1] w[*]	5 F +3 M	1	1	0	1	1	1	0	0	1	0	1	0	0	1	1	0	0	0	0	0	0	1	0	0	0	1	1	0	0	0	0	0	0	0	0	0	0	0	0	0	0	0	0
985	L	3 day	F	non-virgin	y[1] w[*]	5 F +3 M	1	1	0	0	1	1	0	0	1	0	0	0	0	1	1	0	0	0	0	0	0	1	0	0	0	1	1	0	0	0	0	1	0	0	0	0	0	0	0	1	0	0	0
986	R	3 day	F	non-virgin	y[1] w[*]	5 F +3 M	0	1	0	0	1	1	0	0	1	0	0	0	0	1	1	1	0	0	0	0	0	1	0	0	0	1	1	0	0	0	0	0	0	0	0	0	0	0	0	1	0	0	0
987	R	3 day	F	non-virgin	y[1] w[*]	5 F +3 M	1	1	1	1	1	1	0	0	1	0	1	0	0	1	1	0	0	0	0	0	0	1	0	0	0	1	1	0	0	0	0	1	0	0	0	0	0	0	0	0	0	0	0
988	L	3 day	F	non-virgin	y[1] w[*]	5 F +3 M	1	1	0	0	1	1	0	0	1	0	0	0	0	1	1	0	0	0	0	0	0	1	0	0	0	1	1	0	0	0	0	0	0	0	0	0	0	0	0	0	0	0	0
989	R	3 day	F	non-virgin	y[1] w[*]	5 F +3 M	1	1	0	0	1	1	0	0	1	0	0	0	0	1	1	0	0	0	0	0	0	1	0	0	0	1	1	0	0	0	0	0	0	0	0	0	0	0	0	1	1	0	0
990	R	3 day	F	non-virgin	y[1] w[*]	5 F +3 M	1	1	1	0	1	1	0	0	1	0	0	0	0	1	1	0	0	0	0	0	0	1	0	0	0	1	1	0	0	0	0	1	0	0	0	0	0	0	0	0	0	0	0
991	R	3 day	F	non-virgin	y[1] w[*]	5 F +3 M	1	1	0	0	1	1	0	0	1	0	1	0	0	1	1	1	0	0	0	0	0	1	0	0	0	1	1	0	0	0	0	1	0	0	0	0	0	0	0	1	1	0	0
992	L	3 day	F	non-virgin	y[1] w[*]	5 F +3 M	1	1	0	1	1	1	0	0	1	0	1	0	0	1	1	1	0	0	0	0	0	1	0	0	0	1	1	0	0	0	0	1	0	0	0	0	0	0	0	0	0	0	0
993	R	3 day	F	non-virgin	y[1] w[*]	5 F +3 M	1	1	0	0	1	1	0	0	1	0	0	0	0	1	1	0	0	0	0	0	0	1	0	0	0	1	1	0	0	0	0	1	0	0	0	0	0	0	0	0	0	0	0
994	L	3 day	F	non-virgin	y[1] w[*]	5 F +3 M	1	1	0	1	1	1	0	0	1	0	0	0	0	1	1	0	0	0	0	0	0	1	0	0	0	1	1	0	0	0	0	1	0	0	0	0	0	0	0	1	0	0	0
995	R	3 day	F	non-virgin	y[1] w[*]	5 F +3 M	1	1	0	0	1	1	0	0	1	0	1	0	0	1	1	0	0	0	0	0	0	1	0	0	0	1	1	0	0	0	0	1	0	0	0	0	0	0	0	0	0	0	0
996	L	3 day	F	non-virgin	y[1] w[*]	5 F +3 M	1	1	1	0	1	1	0	0	1	0	1	0	0	1	1	1	0	0	0	0	0	1	0	0	0	1	1	0	0	0	0	0	0	0	0	0	0	0	0	0	0	0	0
997	R	3 day	F	non-virgin	y[1] w[*]	5 F +3 M	1	1	0	0	1	1	0	0	1	0	0	0	0	1	1	0	0	0	0	0	0	1	0	0	0	1	1	0	0	0	0	1	0	0	0	0	0	0	0	1	0	0	0
998	L	3 day	F	non-virgin	y[1] w[*]	5 F +3 M	1	1	0	1	1	1	0	0	1	0	1	0	0	1	1	0	0	0	0	0	0	1	0	0	0	1	1	0	0	0	0	1	0	0	0	0	0	0	0	1	1	0	0
999	L	7 day	F	virgin	y[1] w[*]	5 F	1	1	0	1	1	1	0	0	1	0	1	0	0	1	1	0	0	0	0	0	0	1	0	0	0	1	1	0	0	0	0	1	0	0	0	0	0	0	0	0	0	0	0
1000	R	7 day	F	virgin	y[1] w[*]	5 F	1	1	1	1	1	1	0	0	1	0	1	0	0	1	1	0	0	0	0	0	0	1	0	0	0	1	1	0	0	0	0	1	0	0	0	0	0	0	0	0	0	0	0
1001	R	7 day	F	virgin	y[1] w[*]	5 F	1	1	0	0	1	1	0	0	1	0	0	0	0	1	1	0	0	0	0	0	0	1	0	0	0	1	1	0	0	0	0	1	0	0	0	0	0	0	0	0	0	0	0
1002	L	7 day	F	virgin	y[1] w[*]	5 F	1	1	0	0	1	1	0	0	1	0	1	0	0	1	1	0	0	0	0	0	0	1	0	0	0	1	1	0	0	0	0	1	0	0	0	0	0	0	0	0	0	0	0
1003	L	7 day	F	virgin	y[1] w[*]	5 F	1	1	1	1	1	1	0	0	1	0	0	0	0	1	1	0	0	0	0	0	0	1	0	0	0	1	1	0	0	0	0	1	0	0	0	0	0	0	0	0	0	0	0
1004	R	7 day	F	virgin	y[1] w[*]	5 F	1	1	0	1	1	1	0	0	1	0	1	0	0	1	1	0	0	0	0	0	0	1	0	0	0	1	1	0	0	0	0	1	0	0	0	0	0	0	0	1	1	0	0
1005	R	7 day	F	virgin	y[1] w[*]	5 F	1	1	0	1	1	1	0	0	1	0	1	0	0	1	1	0	0	0	0	0	0	1	0	0	0	1	1	0	0	0	0	0	0	0	0	0	0	0	0	0	0	0	0
1006	L	7 day	F	virgin	y[1] w[*]	5 F	1	1	0	1	1	1	0	0	1	0	1	0	0	1	1	1	0	0	0	0	0	1	0	0	0	1	1	0	0	0	0	1	0	0	0	0	0	0	0	1	0	0	0
1007	L	7 day	F	virgin	y[1] w[*]	5 F	1	1	0	0	0	1	0	0	1	0	0	0	0	1	1	0	0	0	1	0	0	1	0	0	0	1	1	0	0	0	0	1	0	0	0	0	0	0	0	1	1	0	0
1008	R	7 day	F	virgin	y[1] w[*]	5 F	1	1	0	1	1	1	0	0	1	0	1	0	0	1	1	0	0	0	0	0	0	1	0	0	0	1	1	0	0	0	0	0	0	0	0	0	0	0	0	0	0	0	0
1009	R	7 day	F	virgin	y[1] w[*]	5 F	1	1	1	1	1	1	0	0	1	0	1	0	0	1	1	0	0	0	0	0	0	1	0	0	0	1	1	0	0	0	0	1	0	0	0	0	0	0	0	0	0	0	0
1010	L	7 day	F	virgin	y[1] w[*]	5 F	1	1	0	1	1	1	0	0	1	0	1	0	0	1	1	1	0	0	0	0	0	1	0	0	0	1	1	0	0	0	0	0	0	0	0	0	0	0	0	0	0	0	0
1011	R	7 day	F	virgin	y[1] w[*]	5 F	1	1	0	1	1	1	0	0	1	0	1	0	0	1	1	0	0	0	0	0	0	1	0	0	0	1	1	0	0	0	0	1	0	0	0	0	0	0	0	1	0	0	0
1012	L	7 day	F	virgin	y[1] w[*]	5 F	1	1	1	1	1	1	0	0	1	0	0	0	0	1	1	0	0	0	0	0	0	1	0	0	0	1	1	0	0	0	0	1	0	0	0	0	0	0	0	0	0	0	0
1013	R	7 day	F	virgin	y[1] w[*]	5 F	1	1	0	1	1	1	0	0	1	0	1	0	0	1	1	0	0	0	0	0	0	1	0	0	0	1	1	0	0	0	0	0	0	0	0	0	0	0	0	0	0	0	0
1014	L	7 day	F	virgin	y[1] w[*]	5 F	1	1	0	1	1	1	0	0	1	0	1	0	0	1	1	0	0	0	0	0	0	1	0	0	0	1	1	0	0	0	0	1	0	0	0	0	0	0	0	1	0	0	0
1015	R	7 day	F	virgin	y[1] w[*]	5 F	1	1	0	1	1	1	0	0	1	0	0	0	0	1	1	0	0	0	0	0	0	1	0	0	0	1	1	0	1	0	0	0	0	0	0	0	0	0	0	1	1	0	0
1016	L	7 day	F	virgin	y[1] w[*]	5 F	1	1	1	1	1	1	0	0	1	0	1	0	0	1	1	1	0	0	0	0	0	1	0	0	0	1	1	0	0	0	0	1	0	0	0	0	0	0	0	0	0	0	0
1017	R	7 day	F	virgin	y[1] w[*]	5 F	1	1	1	1	1	1	0	0	1	0	1	0	0	1	1	1	0	0	0	0	0	1	0	0	0	1	1	0	0	0	0	1	0	0	0	0	0	0	0	1	0	0	0
1018	R	7 day	F	virgin	y[1] w[*]	5 F	1	1	1	1	1	1	0	0	1	0	1	0	0	1	1	1	0	0	0	0	0	1	0	0	0	1	1	0	0	0	0	1	0	0	0	0	0	0	0	1	1	0	0
1019	L	7 day	F	virgin	y[1] w[*]	5 F	1	1	1	1	1	1	0	0	1	0	0	0	0	1	1	0	0	0	0	0	0	1	0	0	0	1	1	0	0	0	0	1	0	0	0	0	0	0	0	0	0	0	0
1020	R	7 day	F	virgin	y[1] w[*]	5 F	1	1	0	0	1	1	0	0	1	0	1	0	0	1	1	1	0	0	0	0	0	1	0	0	0	1	1	0	0	0	0	0	0	0	0	0	0	0	0	0	0	0	0
1021	R	7 day	F	virgin	y[1] w[*]	5 F	1	1	0	1	1	1	0	0	1	0	1	0	0	1	1	0	0	0	0	0	0	1	0	0	0	1	1	0	0	0	0	1	0	0	0	0	0	0	0	1	1	0	0
1022	L	7 day	F	virgin	y[1] w[*]	5 F	1	1	0	1	1	1	0	0	1	0	1	0	0	1	1	0	0	0	0	0	0	1	0	0	0	1	1	0	0	0	0	1	0	0	0	0	0	0	0	1	0	0	0
1023	R	7 day	F	virgin	y[1] w[*]	5 F	1	1	1	1	1	1	0	0	1	0	0	0	0	1	1	0	0	0	0	0	0	1	0	0	0	1	1	0	0	0	0	1	0	0	0	0	0	0	0	0	0	0	0
1024	L	7 day	F	virgin	y[1] w[*]	5 F	1	1	0	1	1	1	0	0	1	0	0	0	0	1	1	0	0	0	0	0	0	1	0	0	0	1	1	0	0	0	0	1	0	0	0	0	0	0	0	0	0	0	0
1025	L	7 day	F	virgin	y[1] w[*]	5 F	1	1	0	1	1	1	0	0	1	0	1	0	0	1	1	1	0	0	1	0	0	1	0	0	0	1	1	0	0	0	0	1	0	0	0	0	0	0	0	0	0	0	0
1026	L	7 day	F	virgin	y[1] w[*]	5 F	1	1	0	1	1	1	0	0	1	0	0	0	0	1	1	0	0	0	0	0	0	1	0	0	0	1	1	0	0	0	0	0	0	0	0	0	0	0	0	1	1	0	0
1027	R	7 day	F	virgin	y[1] w[*]	5 F	1	1	1	1	1	1	0	0	1	0	1	0	0	1	1	0	0	0	0	0	0	1	0	0	0	1	1	0	0	0	0	1	0	0	0	0	0	0	0	1	1	0	0
1028	R	7 day	F	virgin	y[1] w[*]	5 F	1	1	0	0	1	1	0	0	1	0	0	0	0	1	1	0	0	0	0	0	0	0	0	0	0	1	1	0	0	0	0	0	0	0	0	0	0	0	0	0	0	0	0
1029	R	7 day	F	virgin	y[1] w[*]	5 F	1	1	0	1	1	1	0	0	1	0	0	0	0	1	1	0	0	0	0	0	0	1	0	0	0	1	1	0	0	0	0	0	0	0	0	0	0	0	0	0	0	0	0
1030	R	7 day	F	virgin	y[1] w[*]	5 F	1	1	0	1	1	1	0	0	1	0	1	0	0	1	1	1	0	0	0	0	0	1	0	0	0	1	1	0	0	0	0	1	0	0	0	0	0	0	0	0	0	0	0
1031	L	7 day	F	virgin	y[1] w[*]	5 F	1	1	1	1	1	1	0	0	1	0	1	0	0	1	1	0	0	0	0	0	0	1	0	0	0	1	1	0	0	0	0	1	0	0	0	0	0	0	0	1	0	0	0
1032	L	7 day	F	virgin	y[1] w[*]	5 F	1	1	0	1	1	1	0	0	1	0	1	0	0	1	1	0	0	0	0	0	0	1	0	0	0	1	1	0	0	0	0	0	0	0	0	0	0	0	0	0	0	0	0
1033	R	7 day	F	virgin	y[1] w[*]	5 F	1	1	0	1	1	1	0	0	1	0	1	0	0	1	1	0	0	0	0	0	0	1	0	0	0	1	1	0	0	0	0	1	0	0	0	0	0	0	0	0	0	0	0
1034	R	7 day	F	virgin	y[1] w[*]	5 F	1	1	0	1	1	1	0	0	1	0	1	0	0	1	1	1	0	0	0	0	0	1	0	0	0	1	1	0	0	0	0	1	0	0	0	0	0	0	0	1	1	0	0
1035	L	7 day	F	virgin	y[1] w[*]	5 F	1	1	0	1	1	1	0	0	1	0	0	0	0	1	1	0	0	0	0	0	0	1	0	0	0	1	1	0	0	0	0	1	0	0	0	0	0	0	0	1	0	0	0
1036	R	7 day	F	virgin	y[1] w[*]	5 F	1	1	0	1	1	1	0	0	1	0	1	0	0	1	1	1	0	0	0	0	0	1	0	0	0	1	1	0	0	0	0	1	0	0	0	0	0	0	0	0	0	0	0
1037	R	7 day	F	virgin	y[1] w[*]	5 F	1	1	0	0	1	1	0	0	1	0	1	0	0	1	1	0	0	0	0	0	0	1	0	0	0	1	1	0	0	0	0	1	0	0	0	0	0	0	0	1	0	0	0
1038	L	7 day	F	non-virgin	y[1] w[*]	5 F + 3 M	1	1	0	0	1	1	0	0	1	0	0	0	0	1	1	1	0	0	1	0	0	0	0	0	0	1	1	0	0	0	0	0	0	0	0	0	0	0	0	0	0	0	0
1039	L	7 day	F	non-virgin	y[1] w[*]	5 F + 3 M	1	1	0	1	1	1	0	0	1	0	0	0	0	1	1	0	0	0	0	0	0	1	0	0	0	1	1	0	0	0	0	0	0	0	0	0	0	0	0	0	0	0	0
1040	L	7 day	F	non-virgin	y[1] w[*]	5 F + 3 M	1	1	0	0	1	1	0	0	1	0	1	0	0	1	1	0	0	0	0	0	0	1	0	0	0	1	1	0	0	0	0	1	0	0	0	0	0	0	0	0	0	0	0
1041	R	7 day	F	non-virgin	y[1] w[*]	5 F + 3 M	1	1	0	0	1	1	0	0	1	0	0	0	0	1	1	0	0	0	0	0	0	1	0	0	0	1	1	0	0	0	0	1	0	0	0	0	0	0	0	0	0	0	0
1042	L	7 day	F	non-virgin	y[1] w[*]	5 F + 3 M	1	1	1	1	1	1	0	0	1	0	1	0	0	1	1	0	0	0	0	0	0	1	0	0	0	1	1	0	0	0	0	1	0	0	0	0	0	0	0	0	0	0	0
1043	R	7 day	F	non-virgin	y[1] w[*]	5 F + 3 M	1	1	0	1	1	1	0	0	1	0	0	0	0	1	1	0	0	0	0	0	0	1	0	0	0	1	1	0	0	0	0	1	0	0	0	0	0	0	0	0	0	0	0
1044	L	7 day	F	non-virgin	y[1] w[*]	5 F + 3 M	1	1	1	1	1	1	0	0	1	0	1	0	0	1	1	0	0	0	0	0	0	1	0	0	0	1	1	0	0	0	0	1	0	0	0	0	0	0	0	0	0	0	0
1045	L	7 day	F	non-virgin	y[1] w[*]	5 F + 3 M	1	1	0	1	1	1	0	0	1	0	0	0	0	1	1	0	0	0	0	0	0	1	0	0	0	1	1	0	0	0	0	0	0	0	0	0	0	0	0	0	0	0	0
1046	L	7 day	F	non-virgin	y[1] w[*]	5 F + 3 M	1	1	0	1	1	1	0	0	1	0	1	0	0	1	1	0	0	0	0	0	0	1	0	0	0	1	1	0	0	0	0	1	0	0	0	0	0	0	0	1	1	0	0
1047	R	7 day	F	non-virgin	y[1] w[*]	5 F + 3 M	1	1	0	1	1	1	0	0	1	0	0	0	0	1	1	0	0	0	0	0	0	1	0	0	0	1	1	0	0	0	0	1	0	0	0	0	0	0	0	0	0	0	0
1048	L	7 day	F	non-virgin	y[1] w[*]	5 F + 3 M	1	1	0	1	1	1	0	0	1	0	1	0	0	1	1	0	0	0	0	0	0	1	0	0	0	1	1	0	1	0	0	1	1	0	0	0	0	0	0	1	1	0	0
1049	L	7 day	F	non-virgin	y[1] w[*]	5 F + 3 M	1	1	0	1	1	1	0	0	1	0	1	0	0	1	1	0	0	0	0	0	0	1	0	0	0	1	1	0	0	0	0	1	0	0	0	0	0	0	0	0	0	0	0
1050	L	7 day	F	non-virgin	y[1] w[*]	5 F + 3 M	1	1	0	1	1	1	0	0	1	0	0	0	0	1	1	0	0	0	0	0	0	1	0	0	0	1	1	0	0	0	0	1	0	0	0	0	0	0	0	1	0	0	0
1051	L	7 day	F	non-virgin	y[1] w[*]	5 F + 3 M	1	1	0	1	1	1	0	0	1	0	0	0	0	1	1	0	0	0	0	0	0	1	0	0	0	1	1	0	0	0	0	1	0	0	0	0	0	0	0	0	0	0	0
1052	R	7 day	F	non-virgin	y[1] w[*]	5 F + 3 M	1	1	1	1	1	1	0	0	1	0	0	0	0	1	1	0	0	0	0	0	0	1	0	0	0	1	1	0	0	0	0	0	0	0	0	0	0	0	0	0	0	0	0
1053	L	7 day	F	non-virgin	y[1] w[*]	5 F + 3 M	1	1	0	1	1	1	0	0	1	0	0	0	0	1	1	0	0	0	0	0	0	1	0	0	0	1	1	0	0	0	0	0	0	0	0	0	0	0	0	0	0	0	0
1054	R	7 day	F	non-virgin	y[1] w[*]	5 F + 3 M	1	1	0	1	1	1	0	0	1	0	1	0	0	1	1	0	0	0	0	0	0	1	0	0	0	1	1	0	0	0	0	1	0	0	0	0	0	0	0	0	0	0	0
1055	L	7 day	F	non-virgin	y[1] w[*]	5 F + 3 M	1	1	0	1	1	1	0	0	1	0	0	0	0	1	1	0	0	0	0	0	0	1	0	0	0	1	1	0	0	0	0	1	0	0	0	0	0	0	0	0	0	0	0
1056	L	7 day	F	non-virgin	y[1] w[*]	5 F + 3 M	1	1	0	1	1	1	0	0	1	0	1	0	0	1	1	0	0	0	0	0	0	1	0	0	0	1	1	0	0	0	0	1	0	0	0	0	0	0	0	1	0	0	0
1057	R	7 day	F	non-virgin	y[1] w[*]	5 F + 3 M	1	1	0	1	1	1	0	0	1	0	1	0	0	1	1	0	0	0	0	0	0	1	0	0	0	1	1	0	0	0	0	0	0	0	0	0	0	0	0	1	0	0	0
1058	L	7 day	F	non-virgin	y[1] w[*]	5 F + 3 M	1	1	0	1	1	1	0	0	1	0	1	0	0	1	1	1	0	0	0	0	0	1	0	0	0	1	1	0	0	0	0	1	0	0	0	0	0	0	0	0	0	0	0
1059	L	7 day	F	non-virgin	y[1] w[*]	5 F + 3 M	1	1	0	1	1	1	0	0	1	0	1	0	0	1	1	0	0	0	0	0	0	1	0	0	0	1	1	0	0	0	0	1	0	0	0	0	0	0	0	0	0	0	0
1060	R	7 day	F	non-virgin	y[1] w[*]	5 F + 3 M	1	1	0	1	1	1	0	0	1	0	1	0	0	1	1	0	0	0	0	0	0	1	0	0	0	1	1	0	0	0	0	1	0	0	0	0	0	0	0	0	0	0	0
1061	L	7 day	F	non-virgin	y[1] w[*]	5 F + 3 M	1	1	0	1	1	1	0	0	1	0	0	0	0	1	1	0	0	0	0	0	0	1	0	0	0	1	1	0	0	0	0	0	0	0	0	0	0	0	0	0	0	0	0
1062	L	7 day	F	non-virgin	y[1] w[*]	5 F + 3 M	1	1	0	1	1	1	0	0	1	0	1	0	0	1	1	0	0	0	0	0	0	1	0	0	0	1	1	0	0	0	0	1	0	0	0	0	0	0	0	0	0	0	0
1063	L	7 day	F	non-virgin	y[1] w[*]	5 F + 3 M	1	1	0	1	1	1	0	0	1	0	0	0	0	1	1	1	0	0	0	0	0	1	0	0	0	1	1	0	0	0	0	1	0	0	0	0	0	0	0	0	0	0	0
1064	L	7 day	F	non-virgin	y[1] w[*]	5 F + 3 M	1	1	0	0	1	1	0	0	1	0	0	0	0	1	1	0	0	0	0	0	0	1	0	0	0	1	1	0	0	0	0	0	0	0	0	0	0	0	0	0	0	0	0
1065	L	7 day	F	non-virgin	y[1] w[*]	5 F + 3 M	1	1	0	1	1	1	0	0	1	0	1	0	0	1	1	1	0	0	0	0	0	1	0	0	0	1	1	0	0	0	0	1	0	0	0	0	0	0	0	0	0	0	0
1066	L	7 day	F	non-virgin	y[1] w[*]	5 F + 3 M	1	1	0	1	1	1	0	0	1	0	0	0	0	1	1	0	0	0	0	0	0	1	0	0	0	1	1	0	1	0	0	1	0	0	0	0	0	0	0	0	0	0	0
1067	R	7 day	F	non-virgin	y[1] w[*]	5 F + 3 M	1	1	0	1	1	1	0	0	1	0	0	0	0	1	1	0	0	0	0	0	0	1	0	0	0	1	1	0	0	0	0	1	0	0	0	0	0	0	0	1	0	0	0
1068	L	7 day	F	non-virgin	y[1] w[*]	5 F + 3 M	1	1	1	1	1	1	0	0	1	0	1	0	0	1	1	0	0	0	0	0	0	1	0	0	0	1	1	0	0	0	0	1	0	0	0	0	0	0	0	1	0	0	0
1069	L	7 day	F	non-virgin	y[1] w[*]	5 F + 3 M	1	1	0	0	1	1	0	0	1	0	0	0	0	1	1	0	0	0	0	0	0	1	0	0	0	1	1	0	0	0	0	0	0	0	0	0	0	0	0	0	0	0	0
1070	R	7 day	F	non-virgin	y[1] w[*]	5 F + 3 M	1	1	0	0	1	1	0	0	1	0	0	0	0	1	1	1	0	0	0	0	0	1	0	0	0	1	1	0	0	0	0	0	0	0	0	0	0	0	0	0	0	0	0
1071	R	7 day	F	non-virgin	y[1] w[*]	5 F + 3 M	1	1	0	1	1	1	0	0	1	0	0	0	0	1	1	0	0	0	0	0	0	1	0	0	0	1	1	0	0	0	0	1	0	0	0	0	0	0	0	1	0	0	0
1072	L	7 day	F	non-virgin	y[1] w[*]	5 F + 3 M	1	1	0	1	1	1	0	0	1	0	1	0	0	1	1	0	0	0	0	0	0	1	0	0	0	1	1	0	0	0	0	1	0	0	0	0	0	0	0	0	0	0	0
1073	R	7 day	F	non-virgin	y[1] w[*]	5 F + 3 M	1	1	0	1	1	1	0	0	1	0	1	0	0	1	1	1	0	0	1	0	0	1	0	0	0	1	1	0	0	0	0	1	0	0	0	0	0	0	0	0	0	0	0
1074	L	7 day	F	non-virgin	y[1] w[*]	5 F + 3 M	1	1	1	1	1	1	0	0	1	0	0	0	0	1	0	1	0	0	0	0	0	1	0	0	0	1	1	0	0	0	0	1	0	0	0	0	0	0	0	0	0	0	0
1075	L	7 day	F	non-virgin	y[1] w[*]	5 F + 3 M	1	1	0	1	1	1	0	0	1	0	0	0	0	1	1	0	0	0	0	0	0	1	0	0	0	1	1	0	0	0	0	0	0	0	0	0	0	0	0	0	0	0	0
1076	R	7 day	F	non-virgin	y[1] w[*]	5 F + 3 M	1	1	0	1	1	1	0	0	1	0	0	0	0	1	1	0	0	0	0	0	0	1	0	0	0	1	1	0	0	0	0	1	0	0	0	0	0	0	0	0	0	0	0
1077	L	0-2 h	F	virgin	y[1] w[*]	F	1	1	0	0	1	1	0	0	1	0	0	0	0	1	1	0	0	0	0	0	0	1	0	0	0	1	1	0	0	0	0	1	0	0	0	0	0	0	0	0	0	0	0
1078	R	0-2 h	F	virgin	y[1] w[*]	F	1	1	0	0	1	1	0	0	1	0	0	0	0	1	1	0	0	0	0	0	0	1	0	0	0	1	1	0	0	0	0	1	0	0	0	0	0	0	0	0	0	0	0
1079	R	0-2 h	F	virgin	y[1] w[*]	F	1	1	0	0	1	1	0	0	1	0	0	0	0	1	1	0	0	0	0	0	0	1	0	0	0	1	1	0	0	0	0	1	0	0	0	0	0	0	0	0	0	0	0
1080	L	0-2 h	F	virgin	y[1] w[*]	F	1	1	0	0	1	1	0	0	1	0	1	0	0	1	1	0	0	0	0	0	0	1	0	0	0	1	1	0	0	0	0	1	0	0	0	0	0	0	0	0	0	0	0
1081	L	0-2 h	F	virgin	y[1] w[*]	F	1	1	0	0	1	1	0	0	1	0	1	0	0	1	1	0	0	0	0	0	0	1	0	0	0	1	1	0	0	0	0	1	0	0	0	0	0	0	0	0	0	0	0
1082	L	0-2 h	F	virgin	y[1] w[*]	F	1	1	0	1	1	1	0	0	1	0	0	0	0	1	1	0	0	0	0	0	0	1	0	0	0	1	1	0	0	0	0	0	0	0	0	0	0	0	0	0	0	0	0
1083	R	0-2 h	F	virgin	y[1] w[*]	F	1	1	0	0	1	1	0	0	1	0	0	0	0	1	1	0	0	0	0	0	0	1	0	0	0	1	1	0	0	0	0	0	0	0	0	0	0	0	0	0	0	0	0
1084	L	0-2 h	F	virgin	y[1] w[*]	F	1	1	0	0	1	1	0	0	1	0	0	0	0	1	1	0	0	0	0	0	0	1	0	0	0	1	1	0	0	0	0	1	0	0	0	0	0	0	0	1	1	0	0
1085	R	0-2 h	F	virgin	y[1] w[*]	F	1	1	1	0	1	1	0	0	1	0	0	0	0	1	1	0	0	0	0	0	0	1	0	0	0	1	1	0	0	0	0	1	0	0	0	0	0	0	0	0	0	0	0
1086	L	0-2 h	F	virgin	y[1] w[*]	F	1	1	0	0	1	1	0	0	1	0	0	0	0	1	1	0	0	0	0	0	0	1	0	0	0	1	1	0	0	0	0	0	0	0	0	0	0	0	0	0	0	0	0
1087	L	0-2 h	F	virgin	y[1] w[*]	F	1	1	0	0	1	1	0	0	1	0	0	0	0	1	1	0	0	0	0	0	0	1	0	0	0	1	1	0	0	0	0	0	0	0	0	0	0	0	0	0	0	0	0
1088	R	0-2 h	F	virgin	y[1] w[*]	F	1	1	0	0	1	1	0	0	1	0	0	0	0	1	1	0	0	0	0	0	0	1	0	0	0	1	1	0	0	0	0	0	0	0	0	0	0	0	0	0	0	0	0
1089	R	0-2 h	F	virgin	y[1] w[*]	F	1	1	0	1	1	1	0	0	1	0	0	0	0	1	1	0	0	0	0	0	0	1	0	0	0	1	1	0	0	0	0	0	0	0	0	0	0	0	0	1	0	0	0
1090	L	0-2 h	F	virgin	y[1] w[*]	F	1	1	0	1	1	1	0	0	1	0	0	0	0	1	1	0	0	0	0	0	0	1	0	0	0	1	1	0	0	0	0	1	0	0	0	0	0	0	0	0	0	0	0
1091	L	0-2 h	F	virgin	y[1] w[*]	F	1	1	0	0	1	1	0	0	1	0	0	0	0	1	1	0	0	0	0	0	0	1	0	0	0	1	1	0	0	0	0	1	0	0	0	0	0	0	0	0	0	0	0
1092	R	0-2 h	F	virgin	y[1] w[*]	F	1	1	0	0	1	1	0	0	1	0	0	0	0	1	1	0	0	0	0	0	0	1	0	0	0	1	1	0	0	0	0	0	0	0	0	0	0	0	0	0	0	0	0
1093	L	0-2 h	F	virgin	y[1] w[*]	F	1	1	0	1	1	1	0	0	1	0	0	0	0	1	1	0	0	0	0	0	0	1	0	0	0	1	1	0	0	0	0	0	0	0	0	0	0	0	0	0	0	0	0
1094	R	0-2 h	F	virgin	y[1] w[*]	F	1	1	0	0	1	1	0	0	1	0	0	0	0	1	1	0	0	0	0	0	0	1	0	0	0	1	1	0	0	0	0	0	0	0	0	0	0	0	0	0	0	0	0
1095	R	0-2 h	F	virgin	y[1] w[*]	F	1	1	0	0	1	1	0	0	1	0	0	0	0	1	1	0	0	0	0	0	0	1	0	0	0	1	1	0	0	0	0	1	0	0	0	0	0	0	0	0	0	0	0
1096	L	0-2 h	F	virgin	y[1] w[*]	F	1	1	0	0	1	1	0	0	1	0	0	0	0	1	1	0	0	0	0	0	0	1	0	0	0	1	1	0	0	0	0	1	0	0	0	0	0	0	0	0	0	0	0
1097	R	0-2 h	F	virgin	y[1] w[*]	F	1	1	0	0	1	1	0	0	1	0	0	0	0	1	1	0	0	0	0	0	0	1	0	0	0	1	1	0	0	0	0	0	0	0	0	0	0	0	0	0	0	0	0
1098	L	0-2 h	F	virgin	y[1] w[*]	F	1	1	0	0	1	1	0	0	1	0	0	0	0	1	1	0	0	0	0	0	0	1	0	0	0	1	1	0	0	0	0	0	0	0	0	0	0	0	0	0	0	0	0
1099	R	0-2 h	F	virgin	y[1] w[*]	F	1	1	0	0	1	1	0	0	1	0	0	0	0	1	1	0	0	0	0	0	0	1	0	0	0	1	1	0	0	0	0	0	0	0	0	0	0	0	0	0	0	0	0
1100	L	0-2 h	F	virgin	y[1] w[*]	F	1	1	0	0	1	1	0	0	1	0	0	0	0	1	1	0	0	0	0	0	0	1	0	0	0	1	1	0	0	0	0	1	0	0	0	0	0	0	0	0	0	0	0
1101	L	0-2 h	F	virgin	y[1] w[*]	F	1	1	0	0	1	1	0	0	1	0	0	0	0	1	1	0	0	0	0	0	0	1	0	0	0	1	1	0	0	0	0	0	0	0	0	0	0	0	0	0	0	0	0
1102	L	0-2 h	F	virgin	y[1] w[*]	F	1	1	0	0	1	1	0	0	1	0	0	0	0	1	1	0	0	0	0	0	0	1	0	0	0	1	1	0	0	0	0	1	0	0	0	0	0	0	0	0	0	0	0
1103	L	0-2 h	F	virgin	y[1] w[*]	F	1	1	1	0	1	1	0	0	1	0	1	0	0	1	1	0	0	0	0	0	0	1	0	0	0	1	1	0	0	0	0	0	0	0	0	0	0	0	0	0	0	0	0
1104	R	0-2 h	F	virgin	y[1] w[*]	F	1	1	0	0	1	1	0	0	1	0	0	0	0	1	1	0	0	0	0	0	0	1	0	0	0	1	1	0	0	0	0	1	0	0	0	0	0	0	0	0	0	0	0
1105	R	0-2 h	F	virgin	y[1] w[*]	F	1	1	0	0	1	1	0	0	1	0	0	0	0	1	1	0	0	0	0	0	0	1	0	0	0	1	1	0	0	0	0	1	0	0	0	0	0	0	0	1	1	0	0
1106	L	0-2 h	F	virgin	y[1] w[*]	F	1	1	0	1	1	1	0	0	1	0	0	0	0	1	1	0	0	0	0	0	0	1	0	0	0	1	1	0	0	0	0	0	0	0	0	0	0	0	0	0	0	0	0
1107	R	0-2 h	F	virgin	y[1] w[*]	F	1	1	0	0	1	1	0	0	1	0	0	0	0	1	1	0	0	0	0	0	0	1	0	0	0	1	1	0	0	0	0	0	0	0	0	0	0	0	0	0	0	0	0
1108	L	0-2 h	F	virgin	y[1] w[*]	F	1	1	1	0	1	1	0	0	1	0	1	0	0	1	1	0	0	0	0	0	0	1	0	0	0	1	1	0	0	0	0	1	0	0	0	0	0	0	0	0	0	0	0
1109	R	0-2 h	F	virgin	y[1] w[*]	F	1	1	0	0	1	1	0	0	1	0	0	0	0	1	1	0	0	0	0	0	0	1	0	0	0	1	1	0	0	0	0	0	0	0	0	0	0	0	0	0	0	0	0
1110	L	0-2 h	F	virgin	y[1] w[*]	F	1	1	0	0	1	1	0	0	1	0	1	0	0	1	1	0	0	0	0	0	0	1	0	0	0	1	1	0	0	0	0	1	0	0	0	0	0	0	0	0	0	0	0
1111	R	0-2 h	F	virgin	y[1] w[*]	F	1	1	0	0	1	1	0	0	1	0	1	0	0	1	1	0	0	0	0	0	0	1	0	0	0	1	1	0	0	0	0	0	0	0	0	0	0	0	0	1	0	0	0
1112	L	0-2 h	F	virgin	y[1] w[*]	F	1	1	0	0	1	1	0	0	1	0	0	0	0	1	1	0	0	0	0	0	0	1	0	0	0	1	1	0	0	0	0	1	0	0	0	0	0	0	0	0	0	0	0
1113	R	0-2 h	F	virgin	y[1] w[*]	F	1	1	0	1	1	1	0	0	1	0	0	0	0	1	1	0	0	0	0	0	0	1	0	0	0	1	1	0	0	0	0	1	0	0	0	0	0	0	0	0	0	0	0
1114	L	0-2 h	F	virgin	y[1] w[*]	F	1	1	0	0	1	1	0	0	1	0	1	0	0	1	1	0	0	0	0	0	0	1	0	0	0	1	1	0	0	0	0	0	0	0	0	0	0	0	0	0	0	0	0
1115	R	0-2 h	F	virgin	y[1] w[*]	F	1	1	0	0	1	1	0	0	1	0	0	0	0	1	1	0	0	0	0	0	0	1	0	0	0	1	1	0	0	0	0	1	0	0	0	0	0	0	0	0	0	0	0
1116	L	0-2 h	F	virgin	y[1] w[*]	F	1	1	1	0	1	1	0	0	1	0	0	0	0	1	1	0	0	0	0	0	0	1	0	0	0	1	1	0	0	0	0	1	0	0	0	0	0	0	0	0	0	0	0
1117	L	0-2 h	F	virgin	y[1] w[*]	F	1	1	0	1	1	1	0	0	1	0	0	0	0	1	1	0	0	0	0	0	0	1	0	0	0	1	1	0	0	0	0	1	0	0	0	0	0	0	0	0	0	0	0
1118	L	0-2 h	F	virgin	y[1] w[*]	F	1	1	0	0	1	1	0	0	1	0	0	0	0	1	1	0	0	0	0	0	0	1	0	0	0	1	1	0	0	0	0	0	0	0	0	0	0	0	0	0	0	0	0
1119	R	0-2 h	F	virgin	y[1] w[*]	F	1	1	0	0	1	1	0	0	1	0	0	0	0	1	1	0	0	0	0	0	0	1	0	0	0	1	1	0	0	0	0	1	0	0	0	0	0	0	0	0	0	0	0
1120	R	0-2 h	F	virgin	y[1] w[*]	F	1	1	0	0	1	1	0	0	1	0	1	0	0	1	1	0	0	0	0	0	0	1	0	0	0	1	1	0	0	0	0	1	0	0	0	0	0	0	0	0	0	0	0
1121	L	0-2 h	F	virgin	y[1] w[*]	F	1	1	0	1	1	1	0	0	1	0	1	0	0	1	1	0	0	0	0	0	0	1	0	0	0	1	1	0	0	0	0	1	0	0	0	0	0	0	0	0	0	0	0
1122	R	0-2 h	F	virgin	y[1] w[*]	F	1	1	0	0	1	1	0	0	1	0	0	0	0	1	1	0	0	0	0	0	0	1	0	0	0	1	1	0	0	0	0	1	0	0	0	0	0	0	0	0	0	0	0
1123	L	0-2 h	F	virgin	y[1] w[*]	F	1	1	0	0	1	1	0	0	1	0	1	0	0	1	1	0	0	0	0	0	0	1	0	0	0	1	1	0	0	0	0	1	0	0	0	0	0	0	0	1	0	0	0
1124	R	0-2 h	F	virgin	y[1] w[*]	F	1	1	0	0	1	1	0	0	1	0	1	0	0	1	1	0	0	0	0	0	0	1	0	0	0	1	1	0	0	0	0	1	0	0	0	0	0	0	0	0	0	0	0
1125	R	0-2 h	F	virgin	y[1] w[*]	F	1	1	0	1	1	1	0	0	1	0	0	0	0	1	1	0	0	0	0	0	0	1	0	0	0	1	1	0	0	0	0	0	0	0	0	0	0	0	0	0	0	0	0
1126	R	0-2 h	F	virgin	y[1] w[*]	F	1	1	0	0	1	1	0	0	1	0	0	0	0	1	1	0	0	0	0	0	0	1	0	0	0	1	1	0	0	0	0	1	0	0	0	0	0	0	0	0	1	0	0
1127	L	0-2 h	F	virgin	y[1] w[*]	F	1	1	0	0	1	1	0	0	1	0	0	0	0	1	1	0	0	0	0	0	0	1	0	0	0	1	1	0	0	0	0	1	0	0	0	0	0	0	0	1	1	0	0
1128	L	0-2 h	F	virgin	y[1] w[*]	F	1	1	0	0	1	1	0	0	1	0	1	0	0	1	1	0	0	0	0	0	0	1	0	0	0	1	1	0	0	0	0	1	0	0	0	0	0	0	0	0	0	0	0
1129	R	0-2 h	F	virgin	y[1] w[*]	F	1	1	0	0	1	1	0	0	1	0	1	0	0	1	1	0	0	0	0	0	0	1	0	0	0	1	1	0	0	0	0	1	0	0	0	0	0	0	0	0	0	0	0
1130	L	0-2 h	F	virgin	y[1] w[*]	F	1	1	0	0	1	1	0	0	1	0	0	0	0	1	1	0	0	0	0	0	0	1	0	0	0	1	1	0	0	0	0	0	0	0	0	0	0	0	0	0	0	0	0
1131	R	0-2 h	F	virgin	y[1] w[*]	F	1	1	0	0	1	1	0	0	1	0	0	0	0	1	1	0	0	0	0	0	0	1	0	0	0	1	1	0	0	0	0	0	0	0	0	0	0	0	0	0	0	0	0
1132	R	0-2 h	F	virgin	y[1] w[*]	F	1	1	0	0	1	1	0	0	1	0	0	0	0	1	1	0	0	0	0	0	0	1	0	0	0	1	1	0	0	0	0	1	0	0	0	0	0	0	0	0	0	0	0
1133	L	0-2 h	F	virgin	y[1] w[*]	F	1	1	0	1	1	1	0	0	1	0	0	0	0	1	1	0	0	0	0	0	0	1	0	0	0	1	1	0	0	0	0	0	0	0	0	0	0	0	0	0	0	0	0
1134	L	0-2 h	F	virgin	y[1] w[*]	F	1	1	0	0	1	1	0	0	1	0	0	0	0	1	1	0	0	0	0	0	0	1	0	0	0	1	1	0	0	0	0	1	0	0	0	0	0	0	0	0	0	0	0
1135	R	0-2 h	F	virgin	y[1] w[*]	F	1	1	0	0	1	1	0	0	1	0	1	0	0	1	1	0	0	0	0	0	0	1	0	0	0	1	1	0	0	0	0	1	0	0	0	0	0	0	0	1	0	0	0
1136	L	0-2 h	F	virgin	y[1] w[*]	F	1	1	0	0	1	1	0	0	1	0	0	0	0	1	1	0	0	0	0	0	0	1	0	0	0	1	1	0	0	0	0	0	0	0	0	0	0	0	0	1	1	0	0
1137	R	0-2 h	F	virgin	y[1] w[*]	F	1	1	0	0	1	1	0	0	1	0	0	0	0	1	1	0	0	0	0	0	0	1	0	0	0	1	1	0	0	0	0	0	0	0	0	0	0	0	0	0	0	0	0
1138	L	0-2 h	F	virgin	y[1] w[*]	F	1	1	0	0	1	1	0	0	1	0	1	0	0	1	1	1	0	0	1	0	0	1	0	0	0	1	1	0	0	0	0	0	0	0	0	0	0	0	0	0	0	0	0
1139	R	0-2 h	F	virgin	y[1] w[*]	F	1	1	0	0	1	1	0	0	1	0	0	0	0	1	1	0	0	0	0	0	0	1	0	0	0	1	1	0	0	0	0	1	0	0	0	0	0	0	0	0	0	0	0
1140	L	0-2 h	F	virgin	y[1] w[*]	F	1	1	0	0	1	1	0	0	1	0	0	0	0	1	1	0	0	0	0	0	0	1	0	0	0	1	1	0	0	0	0	1	0	0	0	0	0	0	0	0	0	0	0
1141	R	0-2 h	F	virgin	y[1] w[*]	F	1	1	0	0	1	1	0	0	1	0	0	0	0	1	1	0	0	0	0	0	0	1	0	0	0	1	1	0	0	0	0	0	0	0	0	0	0	0	0	0	0	0	0
1142	L	0-2 h	F	virgin	y[1] w[*]	F	1	1	0	0	1	1	0	0	1	0	0	0	0	1	1	0	0	0	0	0	0	1	0	0	0	1	1	0	0	0	0	1	0	0	0	0	0	0	0	0	0	0	0
1143	R	0-2 h	F	virgin	y[1] w[*]	F	0	1	0	0	1	1	0	0	1	0	1	0	0	1	1	0	0	0	0	0	0	1	0	0	0	1	1	0	0	0	0	1	0	0	0	0	0	0	0	0	0	0	0
1144	L	0-2 h	F	virgin	y[1] w[*]	F	1	1	0	1	1	1	0	0	1	0	0	0	0	1	1	0	0	0	0	0	0	1	0	0	0	1	1	0	0	0	0	1	0	0	0	0	0	0	0	1	1	0	0
1145	L	0-2 h	F	virgin	y[1] w[*]	F	1	1	0	1	1	1	0	0	1	0	1	0	0	1	1	0	0	0	0	0	0	1	0	0	0	1	1	0	0	0	0	1	0	0	0	0	0	0	0	0	0	0	0
1146	R	0-2 h	F	virgin	y[1] w[*]	F	1	1	0	0	1	1	0	0	1	0	0	0	0	1	1	0	0	0	0	0	0	1	0	0	0	1	1	0	0	0	0	1	0	0	0	0	0	0	0	0	0	0	0
1147	L	0-2 h	M	virgin	y[1] w[*]	M	1	1	0	1	1	1	0	0	1	0	0	0	0	1	1	0	0	0	0	0	0	1	0	0	0	1	1	0	0	0	0	1	0	0	0	0	0	0	0	0	1	0	0
1148	R	0-2 h	M	virgin	y[1] w[*]	M	1	1	0	0	1	1	0	0	1	0	0	0	0	1	1	0	0	0	0	0	0	1	0	0	0	1	1	0	0	0	0	0	0	0	0	0	0	0	0	0	0	0	0
1149	L	0-2 h	M	virgin	y[1] w[*]	M	1	1	0	0	1	1	0	0	1	0	0	0	0	1	1	0	0	0	0	0	0	1	0	0	0	1	1	0	0	0	0	1	0	0	0	0	0	0	0	0	0	0	0
1150	L	0-2 h	M	virgin	y[1] w[*]	M	1	1	0	0	1	1	0	0	1	0	0	0	0	1	1	0	0	0	0	0	0	1	0	0	0	1	1	0	0	0	0	0	0	0	0	0	0	0	0	0	0	0	0
1151	L	0-2 h	M	virgin	y[1] w[*]	M	1	1	0	1	1	1	0	0	1	0	0	0	0	1	1	0	0	0	0	0	0	1	0	0	0	1	1	0	0	0	0	1	0	0	0	0	0	0	0	0	0	0	0
1152	R	0-2 h	M	virgin	y[1] w[*]	M	1	1	0	0	1	1	0	0	1	0	0	0	0	1	1	0	0	0	0	0	0	1	0	0	0	1	1	0	0	0	0	1	0	0	0	0	0	0	0	0	0	0	0
1153	L	0-2 h	M	virgin	y[1] w[*]	M	1	1	0	1	1	1	0	0	1	0	0	0	0	1	1	0	0	0	0	0	0	1	0	0	0	1	1	0	0	0	0	0	0	0	0	0	0	0	0	0	0	0	0
1154	R	0-2 h	M	virgin	y[1] w[*]	M	1	1	0	0	1	1	0	0	1	0	0	0	0	1	1	0	0	0	0	0	0	1	0	0	0	1	1	0	0	0	0	0	0	0	0	0	0	0	0	0	0	0	0
1155	L	0-2 h	M	virgin	y[1] w[*]	M	1	1	0	0	1	1	0	0	1	0	0	0	0	1	1	0	0	0	0	0	0	1	0	0	0	1	1	0	0	0	0	1	0	0	0	0	0	0	0	1	1	0	0
1156	L	0-2 h	M	virgin	y[1] w[*]	M	1	1	0	0	1	1	0	0	1	0	0	0	0	1	1	0	0	0	0	0	0	1	0	0	0	1	1	0	0	0	0	1	0	0	0	0	0	0	0	0	1	0	0
1157	R	0-2 h	M	virgin	y[1] w[*]	M	1	1	0	0	1	1	0	0	1	0	0	0	0	1	1	0	0	0	0	0	0	1	0	0	0	1	1	0	0	0	0	1	0	0	0	0	0	0	0	0	0	0	0
1158	L	0-2 h	M	virgin	y[1] w[*]	M	1	1	0	1	1	1	0	0	1	0	0	0	0	1	1	0	0	0	0	0	0	1	0	0	0	1	1	0	0	0	0	0	0	0	0	0	0	0	0	0	0	0	0
1159	R	0-2 h	M	virgin	y[1] w[*]	M	1	1	0	1	1	1	0	0	1	0	0	0	0	1	1	0	0	0	0	0	0	1	0	0	0	1	1	0	0	0	0	0	0	0	0	0	0	0	0	0	0	0	0
1160	L	0-2 h	M	virgin	y[1] w[*]	M	1	1	0	0	1	1	0	0	1	0	0	0	0	1	1	0	0	0	0	0	0	1	0	0	0	1	1	0	0	0	0	1	0	0	0	0	0	0	0	0	0	0	0
1161	R	0-2 h	M	virgin	y[1] w[*]	M	1	1	0	0	1	1	0	0	1	0	0	0	0	1	1	0	0	0	0	0	0	1	0	0	0	1	1	0	0	0	0	1	0	0	0	0	0	0	0	0	0	0	0
1162	L	0-2 h	M	virgin	y[1] w[*]	M	1	1	0	0	1	1	0	0	1	0	0	0	0	1	1	0	0	0	0	0	0	1	0	0	0	1	1	0	0	0	0	1	0	0	0	0	0	0	0	0	0	0	0
1163	L	0-2 h	M	virgin	y[1] w[*]	M	1	1	0	1	1	1	0	0	1	0	0	0	0	1	1	0	0	0	0	0	0	1	0	0	0	1	1	0	0	0	0	1	0	0	0	0	0	0	0	0	0	0	0
1164	L	0-2 h	M	virgin	y[1] w[*]	M	0	1	0	0	1	1	0	0	1	0	0	0	0	1	1	1	0	0	0	0	0	1	0	0	0	1	1	0	0	0	0	1	0	0	0	0	0	0	0	0	0	0	0
1165	L	0-2 h	M	virgin	y[1] w[*]	M	1	1	0	1	1	1	0	0	1	0	1	0	0	1	1	0	0	0	0	0	0	1	0	0	0	1	1	0	0	0	0	1	0	0	0	0	0	0	0	0	0	0	0
1166	R	0-2 h	M	virgin	y[1] w[*]	M	1	1	0	1	1	1	0	0	1	0	0	0	0	1	1	0	0	0	0	0	0	1	0	0	0	1	1	0	0	0	0	1	0	0	0	0	0	0	0	0	0	0	0
1167	L	0-2 h	M	virgin	y[1] w[*]	M	1	1	0	1	1	1	0	0	1	0	1	0	0	1	1	0	0	0	0	0	0	1	0	0	0	1	1	0	0	0	0	1	0	0	0	0	0	0	0	0	1	0	0
1168	R	0-2 h	M	virgin	y[1] w[*]	M	1	1	0	0	1	1	0	0	1	0	1	0	0	1	1	0	0	0	0	0	0	0	0	0	0	1	1	0	0	0	0	1	0	0	0	0	0	0	0	0	0	0	0
1169	L	0-2 h	M	virgin	y[1] w[*]	M	1	1	0	1	1	1	0	0	1	0	0	0	0	1	1	0	0	0	0	0	0	1	0	0	0	1	1	0	0	0	0	0	0	0	0	0	0	0	0	0	0	0	0
1170	R	0-2 h	M	virgin	y[1] w[*]	M	1	1	0	0	1	1	0	0	1	0	0	0	0	1	1	0	0	0	0	0	0	1	0	0	0	1	1	0	0	0	0	0	0	0	0	0	0	0	0	0	0	0	0
1171	L	0-2 h	M	virgin	y[1] w[*]	M	1	1	0	0	1	1	0	0	1	0	0	0	0	1	0	0	0	0	0	0	0	1	0	0	0	1	1	0	0	0	0	0	0	0	0	0	0	0	0	0	0	0	0
1172	L	0-2 h	M	virgin	y[1] w[*]	M	1	1	0	0	1	1	0	0	1	0	1	0	0	1	1	0	0	0	0	0	0	1	0	0	0	1	1	0	0	0	0	1	0	0	0	0	0	0	0	0	0	0	0
1173	R	0-2 h	M	virgin	y[1] w[*]	M	1	1	0	0	1	1	0	0	1	0	0	0	0	1	1	1	0	0	0	0	0	1	0	0	0	1	1	0	0	0	0	0	0	0	0	0	0	0	0	0	0	0	0
1174	R	0-2 h	M	virgin	y[1] w[*]	M	0	1	0	0	1	1	0	0	1	0	0	0	0	1	1	0	0	0	0	0	0	1	0	0	0	1	1	0	0	0	0	1	0	0	0	0	0	0	0	0	0	0	0
1175	L	0-2 h	M	virgin	y[1] w[*]	M	0	1	0	0	1	1	0	0	1	0	1	0	0	1	1	0	0	0	0	0	0	1	0	0	0	1	1	0	0	0	0	1	0	0	0	0	0	0	0	0	0	0	0
1176	R	0-2 h	M	virgin	y[1] w[*]	M	1	1	0	0	1	1	0	0	1	0	0	0	0	1	1	0	0	0	0	0	0	1	0	0	0	1	1	0	0	0	0	1	0	0	0	0	0	0	0	0	0	0	0
1177	R	0-2 h	M	virgin	y[1] w[*]	M	0	1	0	0	0	1	0	0	1	0	0	0	0	1	1	0	0	0	0	0	0	1	0	0	0	1	1	0	0	0	0	0	0	0	0	0	0	0	0	0	0	0	0
1178	R	0-2 h	M	virgin	y[1] w[*]	M	1	1	0	0	1	1	0	0	1	0	0	0	0	1	1	0	0	0	0	0	0	1	0	0	0	1	1	0	0	0	0	1	0	0	0	0	0	0	0	0	0	0	0
1179	R	0-2 h	M	virgin	y[1] w[*]	M	0	1	0	0	1	1	0	0	1	0	0	0	0	1	1	0	0	0	0	0	0	0	0	0	0	1	1	0	0	0	0	0	0	0	0	0	0	0	0	0	0	0	0
1180	L	0-2 h	M	virgin	y[1] w[*]	M	1	1	0	0	1	1	0	0	1	0	0	0	0	1	1	0	0	0	0	0	0	1	0	0	0	1	1	0	0	0	0	1	0	0	0	0	0	0	0	0	0	0	0
1181	R	0-2 h	M	virgin	y[1] w[*]	M	1	1	0	1	1	1	0	0	1	0	0	0	0	1	1	0	0	0	0	0	0	1	0	0	0	1	1	0	0	0	0	1	0	0	0	0	0	0	0	0	0	0	0
1182	R	0-2 h	M	virgin	y[1] w[*]	M	1	1	0	0	1	1	0	0	1	0	0	0	0	1	1	0	0	0	0	0	0	1	0	0	0	1	1	0	0	0	0	1	0	0	0	0	0	0	0	0	0	0	0
1183	L	0-2 h	M	virgin	y[1] w[*]	M	1	1	0	0	1	1	0	0	1	0	0	0	0	1	1	0	0	0	0	0	0	1	0	0	0	1	1	0	0	0	0	1	0	0	0	0	0	0	0	1	0	0	0
1184	L	0-2 h	M	virgin	y[1] w[*]	M	0	1	0	0	1	1	0	0	1	0	0	0	0	1	1	0	0	0	0	0	0	1	0	0	0	1	1	0	0	0	0	1	0	0	0	0	0	0	0	0	0	0	0
1185	R	0-2 h	M	virgin	y[1] w[*]	M	0	1	0	0	1	1	0	0	1	0	0	0	0	1	1	0	0	0	0	0	0	1	0	0	0	1	1	0	0	0	0	1	0	0	0	0	0	0	0	0	0	0	0
1186	L	0-2 h	M	virgin	y[1] w[*]	M	1	1	0	1	1	1	0	0	1	0	0	0	0	1	1	0	0	0	0	0	0	1	0	0	0	1	1	0	0	0	0	1	0	0	0	0	0	0	0	0	0	0	0
1187	R	0-2 h	M	virgin	y[1] w[*]	M	1	1	0	0	1	1	0	0	1	0	0	0	0	1	1	0	0	0	0	0	0	1	0	0	0	1	1	0	0	0	0	1	0	0	0	0	0	0	0	0	0	0	0
1188	L	14 day	F	virgin	y[1] w[*]	5 F	1	1	1	1	1	1	0	0	1	0	1	0	0	1	1	0	0	0	0	0	0	1	0	0	0	1	1	0	0	0	0	1	0	0	0	0	0	0	0	0	0	0	0
1189	R	14 day	F	virgin	y[1] w[*]	5 F	1	1	0	0	1	1	0	0	1	0	0	0	0	1	1	0	0	0	0	0	0	1	0	0	0	1	1	0	0	0	0	1	0	0	0	0	0	0	0	0	0	0	0
1190	L	14 day	F	virgin	y[1] w[*]	5 F	1	1	0	0	1	1	0	0	1	0	1	0	0	1	1	1	0	0	0	0	0	1	0	0	0	1	1	0	0	0	0	0	0	0	0	0	0	0	0	1	1	0	0
1191	R	14 day	F	virgin	y[1] w[*]	5 F	1	1	0	0	1	1	0	0	1	0	0	0	0	1	1	0	0	0	0	0	0	1	0	0	0	1	1	0	0	0	0	1	0	0	0	0	0	0	0	0	0	0	0
1192	L	14 day	F	virgin	y[1] w[*]	5 F	1	1	0	0	1	1	0	0	1	0	0	0	0	1	1	0	0	0	0	0	0	1	0	0	0	1	1	0	0	0	0	1	0	0	0	0	0	0	0	1	0	0	0
1193	L	14 day	F	virgin	y[1] w[*]	5 F	1	1	0	0	1	1	0	0	1	0	0	0	0	1	1	0	0	0	0	0	0	1	0	0	0	1	1	0	0	0	0	1	0	0	0	0	0	0	0	1	0	0	0
1194	L	14 day	F	virgin	y[1] w[*]	5 F	1	1	0	0	1	1	0	0	1	0	0	0	0	1	1	0	0	0	0	0	0	1	0	0	0	1	1	0	0	0	0	1	0	0	0	0	0	0	0	0	0	0	0
1195	L	14 day	F	virgin	y[1] w[*]	5 F	1	1	0	1	1	1	0	0	1	0	0	0	0	1	1	0	0	0	0	0	0	1	0	0	0	1	1	0	0	0	0	1	0	0	0	0	0	0	0	0	0	0	0
1196	R	14 day	F	virgin	y[1] w[*]	5 F	1	1	0	0	1	1	0	0	1	0	1	0	0	1	1	0	0	0	0	0	0	1	0	0	0	1	1	0	0	0	0	0	0	0	0	0	0	0	0	1	1	0	0
1197	R	14 day	F	virgin	y[1] w[*]	5 F	1	1	0	1	1	1	0	0	1	0	1	0	0	1	1	0	0	0	0	0	0	1	0	0	0	1	1	0	0	0	0	1	0	0	0	0	0	0	0	0	0	0	0
1198	R	14 day	F	virgin	y[1] w[*]	5 F	1	1	0	0	1	1	0	0	1	0	0	0	0	1	1	0	0	0	0	0	0	1	0	0	0	1	1	0	0	0	0	1	0	0	0	0	0	0	0	0	0	0	0
1199	R	14 day	F	virgin	y[1] w[*]	5 F	1	1	0	0	1	1	0	0	1	0	0	0	0	1	1	0	0	0	0	0	0	1	0	0	0	1	1	0	0	0	0	1	0	0	0	0	0	0	0	0	0	0	0
1200	L	14 day	F	virgin	y[1] w[*]	5 F	1	1	0	1	1	1	0	0	1	0	0	0	0	1	1	0	0	0	0	0	0	1	0	0	0	1	1	0	0	0	0	1	0	0	0	0	0	0	0	0	0	0	0
1201	R	14 day	F	virgin	y[1] w[*]	5 F	1	1	0	1	1	1	0	0	1	0	0	0	0	1	1	0	0	0	0	0	0	1	0	0	0	1	1	0	0	0	0	1	0	0	0	0	0	0	0	0	0	0	0
1202	R	14 day	F	virgin	y[1] w[*]	5 F	1	1	0	0	1	1	0	0	1	0	1	0	0	1	1	0	0	0	0	0	0	1	0	0	0	1	1	0	0	0	0	0	0	0	0	0	0	0	0	0	0	0	0
1203	L	14 day	F	virgin	y[1] w[*]	5 F	1	1	0	1	1	1	0	0	1	0	1	0	0	1	1	0	0	0	0	0	0	1	0	0	0	1	1	0	0	0	0	1	0	0	0	0	0	0	0	0	0	0	0
1204	R	14 day	F	virgin	y[1] w[*]	5 F	1	1	0	1	1	1	0	0	1	0	0	0	0	1	1	0	0	0	0	0	0	1	0	0	0	1	1	0	0	0	0	0	0	0	0	0	0	0	0	0	0	0	0
1205	L	14 day	F	virgin	y[1] w[*]	5 F	1	1	0	0	1	1	0	0	1	0	0	0	0	1	1	0	0	0	0	0	0	1	0	0	0	1	1	0	0	0	0	1	0	0	0	0	0	0	0	1	0	0	0
1206	R	14 day	F	virgin	y[1] w[*]	5 F	1	1	0	0	1	1	0	0	1	0	1	0	0	1	1	0	0	0	0	0	0	1	0	0	0	1	1	0	0	0	0	1	0	0	0	0	0	0	0	0	0	0	0
1207	R	14 day	F	virgin	y[1] w[*]	5 F	1	1	0	1	1	1	0	0	1	0	1	0	0	1	1	0	0	0	0	0	0	1	0	0	0	1	1	0	0	0	0	0	0	0	0	0	0	0	0	0	0	0	0
1208	L	14 day	F	virgin	y[1] w[*]	5 F	1	1	0	1	1	1	0	0	1	0	0	0	0	1	1	0	0	0	0	0	0	1	0	0	0	1	1	0	0	0	0	1	0	0	0	0	0	0	0	0	0	0	0
1209	L	14 day	F	virgin	y[1] w[*]	5 F	1	1	0	1	1	1	0	0	1	0	1	0	0	1	1	0	0	0	0	0	0	1	0	0	0	1	1	0	0	0	0	0	0	0	0	0	0	0	0	1	0	0	0
1210	R	14 day	F	virgin	y[1] w[*]	5 F	1	1	0	0	1	1	0	0	1	0	0	0	0	1	1	0	0	0	0	0	0	1	0	0	0	1	1	0	0	0	0	0	0	0	0	0	0	0	0	0	0	0	0
1211	L	14 day	F	virgin	y[1] w[*]	5 F	1	1	0	1	1	1	0	0	1	0	0	0	0	1	1	0	0	0	0	0	0	1	0	0	0	1	1	0	0	0	0	1	0	0	0	0	0	0	0	1	0	0	0
1212	R	14 day	F	virgin	y[1] w[*]	5 F	1	1	0	0	1	1	0	0	1	0	0	0	0	1	1	0	0	0	0	0	0	1	0	0	0	1	1	0	0	0	0	1	0	0	0	0	0	0	0	1	0	0	0
1213	L	14 day	F	virgin	y[1] w[*]	5 F	1	1	0	1	1	1	0	0	1	0	0	0	0	1	1	0	0	0	0	0	0	1	0	0	0	1	1	0	1	0	0	1	0	0	0	0	0	0	0	0	0	0	0
1214	R	14 day	F	virgin	y[1] w[*]	5 F	1	1	0	0	1	1	0	0	1	0	0	0	0	1	1	1	0	0	0	0	0	1	0	0	0	1	1	0	0	0	0	0	0	0	0	0	0	0	0	0	0	0	0
1215	L	14 day	F	virgin	y[1] w[*]	5 F	1	1	0	1	1	1	0	0	1	0	1	0	0	1	1	1	0	0	0	0	0	1	0	0	0	1	1	0	0	0	0	1	0	0	0	0	0	0	0	1	0	0	0
1216	R	14 day	F	virgin	y[1] w[*]	5 F	1	1	0	1	1	1	0	0	1	0	1	0	0	1	1	0	0	0	0	0	0	1	0	0	0	1	1	0	0	0	0	1	0	0	0	0	0	0	0	1	1	0	0
1217	L	14 day	F	virgin	y[1] w[*]	5 F	1	1	0	0	1	1	0	0	1	0	0	0	0	1	1	0	0	0	0	0	0	1	0	0	0	1	1	0	0	0	0	1	0	0	0	0	0	0	0	0	0	0	0
1218	R	14 day	F	virgin	y[1] w[*]	5 F	1	1	0	0	1	1	0	0	1	0	0	0	0	1	1	0	0	0	0	0	0	1	0	0	0	1	1	0	0	0	0	1	0	0	0	0	0	0	0	0	0	0	0
1219	L	14 day	F	virgin	y[1] w[*]	5 F	1	1	0	1	1	1	0	0	1	0	0	0	0	1	1	0	0	0	0	0	0	1	0	0	0	1	1	0	0	0	0	0	0	0	0	0	0	0	0	0	0	0	0
1220	R	14 day	F	virgin	y[1] w[*]	5 F	1	1	0	1	1	1	0	0	1	0	0	0	0	1	1	1	0	0	0	0	0	1	0	0	0	1	1	0	0	0	0	1	0	0	0	0	0	0	0	0	0	0	0
1221	L	14 day	F	virgin	y[1] w[*]	5 F	1	1	0	0	1	1	0	0	1	0	1	0	0	1	1	0	0	0	0	0	0	1	0	0	0	1	1	0	0	0	0	1	0	0	0	0	0	0	0	1	1	0	0
1222	L	14 day	F	virgin	y[1] w[*]	5 F	1	1	0	0	1	1	0	0	1	0	0	0	0	1	1	0	0	0	0	0	0	1	0	0	0	1	1	0	0	0	0	0	0	0	0	0	0	0	0	0	0	0	0
1223	R	14 day	F	virgin	y[1] w[*]	5 F	1	1	0	1	1	1	0	0	1	0	1	0	0	1	1	0	0	0	0	0	0	1	0	0	0	1	1	0	0	0	0	0	0	0	0	0	0	0	0	0	0	0	0
1224	R	14 day	F	virgin	y[1] w[*]	5 F	1	1	0	1	1	1	0	0	1	0	1	0	0	1	1	1	0	0	1	0	0	1	0	0	0	1	1	0	0	0	0	0	0	0	0	0	0	0	0	0	0	0	0
1225	L	14 day	F	virgin	y[1] w[*]	5 F	1	1	0	0	1	1	0	0	1	0	0	0	0	1	1	0	0	0	0	0	0	1	0	0	0	1	1	0	0	0	0	0	0	0	0	0	0	0	0	0	0	0	0
1226	L	14 day	F	virgin	y[1] w[*]	5 F	1	1	0	0	1	1	0	0	1	0	1	0	0	1	1	0	0	0	0	0	0	1	0	0	0	1	1	0	0	0	0	0	0	0	0	0	0	0	0	1	1	0	0
1227	L	14 day	F	non-virgin	y[1] w[*]	5 F + 3 M	1	1	0	0	1	1	0	0	1	0	0	0	0	1	1	0	0	0	0	0	0	1	0	0	0	1	1	0	0	0	0	1	0	0	0	0	0	0	0	0	0	0	0
1228	R	14 day	F	non-virgin	y[1] w[*]	5 F + 3 M	1	1	0	0	1	1	0	0	1	0	0	0	0	1	1	0	0	0	0	0	0	1	0	0	0	1	1	0	0	0	0	1	0	0	0	0	0	0	1	0	0	0	0
1229	L	14 day	F	non-virgin	y[1] w[*]	5 F + 3 M	1	1	0	0	1	1	0	0	1	0	0	0	0	1	1	0	0	0	0	0	0	1	0	0	0	1	1	0	0	0	0	1	0	0	0	0	0	0	0	1	0	0	0
1230	R	14 day	F	non-virgin	y[1] w[*]	5 F + 3 M	1	1	0	1	1	1	0	0	1	0	1	0	0	1	1	0	0	0	0	0	0	1	0	0	0	1	1	0	0	0	0	1	0	0	0	0	0	0	0	0	0	0	0
1231	R	14 day	F	non-virgin	y[1] w[*]	5 F + 3 M	1	1	0	0	1	1	0	0	1	0	1	0	0	1	1	0	0	0	0	0	0	1	0	0	0	1	1	0	0	0	0	0	0	0	0	0	0	0	0	0	0	0	0
1232	L	14 day	F	non-virgin	y[1] w[*]	5 F + 3 M	1	1	0	1	1	1	0	0	1	0	0	0	0	1	1	1	0	0	0	0	0	1	0	0	0	1	1	0	0	0	0	0	0	0	0	0	0	0	0	1	0	0	0
1233	L	14 day	F	non-virgin	y[1] w[*]	5 F + 3 M	1	1	0	0	1	1	0	0	1	0	1	0	0	1	1	0	0	0	0	0	0	1	0	0	0	1	1	0	0	0	0	0	0	0	0	0	0	0	0	0	0	0	0
1234	R	14 day	F	non-virgin	y[1] w[*]	5 F + 3 M	1	1	0	0	1	1	0	0	1	0	1	0	0	1	1	0	0	0	0	0	0	1	0	0	0	1	1	0	0	0	0	1	0	0	0	0	0	0	0	1	0	0	0
1235	L	14 day	F	non-virgin	y[1] w[*]	5 F + 3 M	1	1	0	1	1	1	0	0	1	0	0	0	0	1	1	0	0	0	0	0	0	1	0	0	0	1	1	0	0	0	0	1	0	0	0	0	0	0	0	0	0	0	0
1236	L	14 day	F	non-virgin	y[1] w[*]	5 F + 3 M	1	1	0	0	1	1	0	0	1	0	0	0	0	1	1	0	0	0	0	0	0	1	0	0	0	1	1	0	0	0	0	1	0	0	0	0	0	0	0	1	0	0	0
1237	L	14 day	F	non-virgin	y[1] w[*]	5 F + 3 M	1	1	0	1	1	1	0	0	1	0	1	0	0	1	1	0	0	0	0	0	0	1	0	0	0	1	1	0	0	0	0	1	0	0	0	0	0	0	0	0	0	0	0
1238	L	14 day	F	non-virgin	y[1] w[*]	5 F + 3 M	1	1	0	0	1	1	0	0	1	0	0	0	0	1	1	0	0	0	0	0	0	1	0	0	0	1	1	0	0	0	0	0	0	0	0	0	0	0	0	0	0	0	0
1239	R	14 day	F	non-virgin	y[1] w[*]	5 F + 3 M	1	1	0	0	1	1	0	0	1	0	0	0	0	1	1	0	0	0	0	0	0	1	0	0	0	1	1	0	0	0	0	1	0	0	0	0	0	0	0	0	0	0	0
1240	L	14 day	F	non-virgin	y[1] w[*]	5 F + 3 M	1	1	0	1	1	1	0	0	1	0	1	0	0	1	1	0	0	0	0	0	0	1	0	0	0	1	1	0	0	0	0	1	0	0	0	0	0	0	0	1	0	0	0
1241	R	14 day	F	non-virgin	y[1] w[*]	5 F + 3 M	1	1	0	1	1	1	0	0	1	0	0	0	0	1	1	0	0	0	0	0	0	1	0	0	0	1	1	0	0	0	0	1	0	0	0	0	0	0	0	1	0	0	0
1242	R	14 day	F	non-virgin	y[1] w[*]	5 F + 3 M	1	1	0	1	1	1	0	0	1	0	1	0	0	1	1	0	0	0	0	0	0	1	0	0	0	1	1	0	0	0	0	1	0	0	0	0	0	0	0	1	1	0	0
1243	L	14 day	F	non-virgin	y[1] w[*]	5 F + 3 M	1	1	0	0	1	1	0	0	1	0	0	0	0	1	1	0	0	0	0	0	0	1	0	0	0	1	1	0	0	0	0	1	0	0	0	0	0	0	0	0	0	0	0
1244	R	14 day	F	non-virgin	y[1] w[*]	5 F + 3 M	1	1	0	1	1	1	0	0	1	0	1	0	0	1	1	0	0	0	0	0	0	1	0	0	0	1	1	0	0	0	0	1	0	0	0	0	0	0	0	0	0	0	0
1245	L	14 day	F	non-virgin	y[1] w[*]	5 F + 3 M	1	1	0	0	1	1	0	0	1	0	0	0	0	1	1	0	0	0	0	0	0	1	0	0	0	1	1	0	0	0	0	1	0	0	0	0	0	0	0	0	0	0	0
1246	R	14 day	F	non-virgin	y[1] w[*]	5 F + 3 M	1	1	0	0	1	1	0	0	1	0	1	0	0	1	1	0	0	0	0	0	0	1	0	0	0	1	1	0	0	0	0	1	0	0	0	0	0	0	0	0	0	0	0
1247	L	14 day	F	non-virgin	y[1] w[*]	5 F + 3 M	1	1	0	1	1	1	0	0	1	0	0	0	0	1	1	0	0	0	0	0	0	1	0	0	0	1	1	0	0	0	0	1	0	0	0	0	0	0	0	0	0	0	0
1248	R	14 day	F	non-virgin	y[1] w[*]	5 F + 3 M	1	1	0	1	1	1	0	0	1	0	1	0	0	1	1	0	0	0	0	0	0	1	0	0	0	1	1	0	0	0	0	1	0	0	0	0	0	0	0	0	0	0	0
1249	R	14 day	F	non-virgin	y[1] w[*]	5 F + 3 M	1	1	0	0	1	1	0	0	1	0	0	0	0	1	1	0	0	0	0	0	0	1	0	0	0	1	1	0	0	0	0	1	0	0	0	0	0	0	0	1	0	0	0
1250	R	14 day	F	non-virgin	y[1] w[*]	5 F + 3 M	1	1	0	0	1	1	0	0	1	0	0	0	0	1	1	0	0	0	0	0	0	1	0	0	0	1	1	0	0	0	0	1	0	0	0	0	0	0	0	0	0	0	0
1251	L	14 day	F	non-virgin	y[1] w[*]	5 F + 3 M	1	1	0	0	1	1	0	0	1	0	0	0	0	1	1	0	0	0	0	0	0	1	0	0	0	1	1	0	0	0	0	0	0	0	0	0	0	0	0	1	0	0	0
1252	R	14 day	F	non-virgin	y[1] w[*]	5 F + 3 M	1	1	0	0	1	1	0	0	1	0	0	0	0	1	1	0	0	0	0	0	0	1	0	0	0	1	1	0	0	0	0	0	0	0	0	0	0	0	0	0	0	0	0
1253	L	14 day	F	non-virgin	y[1] w[*]	5 F + 3 M	1	1	0	1	1	1	0	0	1	0	1	0	0	1	1	0	0	0	0	0	0	1	0	0	0	1	1	0	0	0	0	1	0	0	0	0	0	0	0	0	0	0	0
1254	R	14 day	F	non-virgin	y[1] w[*]	5 F + 3 M	1	1	0	1	1	1	0	0	1	0	0	0	0	1	1	0	0	0	0	0	0	1	0	0	0	1	1	0	0	0	0	1	0	0	0	0	0	0	0	0	0	0	0
1255	R	14 day	F	non-virgin	y[1] w[*]	5 F + 3 M	1	1	0	0	1	1	0	0	1	0	0	0	0	1	1	0	0	0	0	0	0	1	0	0	0	1	1	0	0	0	0	1	0	0	0	0	0	0	0	0	0	0	0
1256	L	14 day	F	non-virgin	y[1] w[*]	5 F + 3 M	1	1	0	1	1	1	0	0	1	0	1	0	0	1	1	1	0	0	0	0	0	1	0	0	0	1	1	0	0	0	0	1	0	0	0	0	0	0	0	0	0	0	0
1257	R	14 day	F	non-virgin	y[1] w[*]	5 F + 3 M	1	1	0	1	1	1	0	0	1	0	0	0	0	1	1	0	0	0	0	0	0	1	0	0	0	1	1	0	0	0	0	1	0	0	0	0	0	0	0	0	0	0	0
1258	L	14 day	F	non-virgin	y[1] w[*]	5 F + 3 M	1	1	0	0	1	1	0	0	1	0	0	0	0	1	1	0	0	0	0	0	0	1	0	0	0	1	1	0	0	0	0	1	0	0	0	0	0	0	0	1	0	0	0
1259	R	14 day	F	non-virgin	y[1] w[*]	5 F + 3 M	1	1	0	0	1	1	0	0	1	0	1	0	0	1	1	0	0	0	0	0	0	1	0	0	0	1	1	0	0	0	0	1	0	0	0	0	0	0	0	1	0	0	0
1260	R	14 day	F	non-virgin	y[1] w[*]	5 F + 3 M	1	1	0	0	1	1	0	0	1	0	0	0	0	1	1	0	0	0	0	0	0	1	0	0	0	1	1	0	0	0	0	1	0	0	0	0	0	0	0	0	0	0	0
1261	R	14 day	F	non-virgin	y[1] w[*]	5 F + 3 M	1	1	0	1	1	1	0	0	1	0	0	0	0	1	1	0	0	0	0	0	0	1	0	0	0	1	1	0	0	0	0	1	0	0	0	0	0	0	0	0	0	0	0
1262	L	14 day	F	non-virgin	y[1] w[*]	5 F + 3 M	1	1	0	0	1	1	0	0	1	0	1	0	0	1	1	0	0	0	0	0	0	1	0	0	0	1	1	0	0	0	0	1	0	0	0	0	0	0	0	1	1	0	0
1263	L	0-2 h	F	virgin	y[1] w[*]	F	1	1	0	0	1	1	0	0	1	0	0	0	0	1	1	0	0	0	0	0	0	1	0	0	0	1	1	0	0	0	0	0	0	0	0	0	0	0	0	0	0	0	0
1264	L	0-2 h	F	virgin	y[1] w[*]	F	1	1	0	0	1	1	0	0	1	0	1	0	0	1	1	0	0	0	0	0	0	1	0	0	0	1	1	0	0	0	0	0	0	0	0	0	0	0	0	0	0	0	0
1265	R	0-2 h	F	virgin	y[1] w[*]	F	1	1	0	0	1	1	0	0	1	0	0	0	0	1	1	0	0	0	0	0	0	1	0	0	0	1	1	0	0	0	0	1	0	0	0	0	0	0	0	1	1	0	0
1266	L	0-2 h	F	virgin	y[1] w[*]	F	1	1	0	1	1	1	0	0	1	0	0	0	0	1	1	0	0	0	0	0	0	1	0	0	0	1	1	0	0	0	0	0	0	0	0	0	0	0	0	1	0	0	0
1267	R	0-2 h	F	virgin	y[1] w[*]	F	1	1	0	0	1	1	0	0	1	0	0	0	0	1	1	0	0	0	0	0	0	1	0	0	0	1	1	0	0	0	0	0	0	0	0	0	0	0	0	0	0	0	0
1268	L	0-2 h	F	virgin	y[1] w[*]	F	1	1	0	1	1	1	0	0	1	0	0	0	0	1	1	0	0	0	0	0	0	1	0	0	0	1	1	0	0	0	0	0	0	0	0	0	0	0	0	0	0	0	0
1269	L	0-2 h	F	virgin	y[1] w[*]	F	1	1	0	1	1	1	0	0	1	0	0	0	0	1	1	0	0	0	0	0	0	1	0	0	0	1	1	0	0	0	0	0	0	0	0	0	0	0	0	0	0	0	0
1270	L	0-2 h	F	virgin	y[1] w[*]	F	1	1	0	0	1	1	0	0	1	0	0	0	0	1	1	0	0	0	0	0	0	1	0	0	0	1	1	0	0	0	0	0	0	0	0	0	0	0	0	0	1	0	0
1271	L	0-2 h	F	virgin	y[1] w[*]	F	1	1	0	1	1	1	0	0	1	0	0	0	0	1	1	0	0	0	0	0	0	1	0	0	0	1	1	0	0	0	0	0	0	0	0	0	0	0	0	0	0	0	0
1272	R	0-2 h	F	virgin	y[1] w[*]	F	1	1	0	0	1	1	0	0	1	0	0	0	0	1	1	0	0	0	0	0	0	1	0	0	0	1	1	0	0	0	0	0	0	0	0	0	0	0	0	0	0	0	0
1273	R	0-2 h	F	virgin	y[1] w[*]	F	1	1	0	0	1	1	0	0	1	0	0	0	0	1	1	0	0	0	0	0	0	1	0	0	0	1	1	0	0	0	0	0	0	0	0	0	0	0	0	0	0	0	0
1274	L	0-2 h	F	virgin	y[1] w[*]	F	1	1	0	0	1	1	0	0	1	0	0	0	0	1	1	0	0	0	0	0	0	1	0	0	0	1	1	0	0	0	0	0	0	0	0	0	0	0	0	0	0	0	0
1275	L	0-2 h	F	virgin	y[1] w[*]	F	1	1	0	1	1	1	0	0	1	0	0	0	0	1	1	0	0	0	0	0	0	1	0	0	0	1	1	0	0	0	0	1	0	0	0	0	0	0	0	1	1	0	0
1276	L	0-2 h	F	virgin	y[1] w[*]	F	1	1	0	0	1	1	0	0	1	0	1	0	0	1	1	0	0	0	0	0	0	1	0	0	0	1	1	0	0	0	0	1	0	0	0	0	0	0	0	0	0	0	0
1277	R	0-2 h	F	virgin	y[1] w[*]	F	1	1	0	0	1	1	0	0	1	0	1	0	0	1	1	0	0	0	0	0	0	1	0	0	0	1	1	0	0	0	0	0	0	0	0	0	0	0	0	0	0	0	0
1278	L	0-2 h	F	virgin	y[1] w[*]	F	1	1	0	0	1	1	0	0	1	0	0	0	0	1	1	0	0	0	0	0	0	1	0	0	0	1	1	0	0	0	0	0	0	0	0	0	0	0	0	1	1	0	0
1279	L	0-2 h	F	virgin	y[1] w[*]	F	1	1	0	0	1	1	0	0	1	0	1	0	0	1	1	0	0	0	0	0	0	1	0	0	0	1	1	0	0	0	0	0	0	0	0	0	0	0	0	0	0	0	0
1280	L	0-2 h	F	virgin	y[1] w[*]	F	1	1	0	1	1	1	0	0	1	0	0	0	0	1	1	0	0	0	0	0	0	1	0	0	0	1	1	0	0	0	0	1	0	0	0	0	0	0	0	0	0	0	0
1281	L	0-2 h	F	virgin	y[1] w[*]	F	1	1	0	0	1	1	0	0	1	0	1	0	0	1	1	0	0	0	0	0	0	1	0	0	0	1	1	0	0	0	0	1	0	0	0	0	0	0	0	0	0	0	0
1282	R	0-2 h	F	virgin	y[1] w[*]	F	1	1	0	0	1	1	0	0	1	0	1	0	0	1	1	0	0	0	0	0	0	1	0	0	0	1	1	0	0	0	0	0	0	0	0	0	0	0	0	0	0	0	0
1283	R	0-2 h	F	virgin	y[1] w[*]	F	1	1	0	1	1	1	0	0	1	0	1	0	0	1	1	0	0	0	0	0	0	1	0	0	0	1	1	0	0	0	0	1	0	0	0	0	0	0	0	0	0	0	0
1284	L	0-2 h	F	virgin	y[1] w[*]	F	1	1	0	1	1	1	0	0	1	0	1	0	0	1	1	0	0	0	0	0	0	1	0	0	0	1	1	0	0	0	0	0	0	0	0	0	0	0	0	0	0	0	0
1285	L	0-2 h	F	virgin	y[1] w[*]	F	1	1	0	0	1	1	0	0	1	0	0	0	0	1	1	0	0	0	0	0	0	1	0	0	0	1	1	0	0	0	0	0	0	0	0	0	0	0	0	0	1	0	0
1286	L	0-2 h	F	virgin	y[1] w[*]	F	1	1	0	0	1	1	0	0	1	0	0	0	0	1	1	0	0	0	0	0	0	1	0	0	0	1	1	0	0	0	0	0	0	0	0	0	0	0	0	0	0	0	0
1287	R	0-2 h	F	virgin	y[1] w[*]	F	1	1	0	1	1	1	0	0	1	0	0	0	0	1	1	0	0	0	0	0	0	1	0	0	0	1	1	0	0	0	0	0	0	0	0	0	0	0	0	0	0	0	0
1288	L	0-2 h	F	virgin	y[1] w[*]	F	1	1	0	0	1	1	0	0	1	0	0	0	0	1	1	0	0	0	0	0	0	1	0	0	0	1	1	0	0	0	0	1	0	0	0	0	0	0	0	0	0	0	0
1289	R	0-2 h	F	virgin	y[1] w[*]	F	1	1	0	0	1	1	0	0	1	0	0	0	0	1	1	0	0	0	0	0	0	1	0	0	0	1	1	0	0	0	0	1	0	0	0	0	0	0	0	0	0	0	0
1290	L	0-2 h	F	virgin	y[1] w[*]	F	1	1	0	1	1	1	0	0	1	0	0	0	0	1	1	0	0	0	0	0	0	1	0	0	0	1	1	0	0	0	0	0	0	0	0	0	0	0	0	0	0	0	0
1291	R	0-2 h	F	virgin	y[1] w[*]	F	1	1	0	0	1	1	0	0	1	0	0	0	0	1	1	0	0	0	0	0	0	1	0	0	0	1	1	0	0	0	0	1	0	0	0	0	0	0	0	0	0	0	0
1292	L	0-2 h	F	virgin	y[1] w[*]	F	1	1	0	0	1	1	0	0	1	0	1	0	0	1	1	0	0	0	0	0	0	1	0	0	0	1	1	0	0	0	0	1	0	0	0	0	0	0	0	0	0	0	0
1293	L	0-2 h	F	virgin	y[1] w[*]	F	1	1	0	1	1	1	0	0	1	0	0	0	0	1	1	0	0	0	0	0	0	1	0	0	0	1	1	0	0	0	0	0	0	0	0	0	0	0	0	0	0	0	0
1294	L	0-2 h	F	virgin	y[1] w[*]	F	1	1	0	0	1	1	0	0	1	0	0	0	0	1	1	0	0	0	0	0	0	1	0	0	0	1	1	0	0	0	0	0	0	0	0	0	0	0	0	0	0	0	0
1295	R	0-2 h	F	virgin	y[1] w[*]	F	1	1	0	0	1	1	0	0	1	0	1	0	0	1	1	0	0	0	0	0	0	1	0	0	0	1	1	0	0	0	0	0	0	0	0	0	0	0	0	0	0	0	0
1296	L	0-2 h	F	virgin	y[1] w[*]	F	1	1	0	1	1	1	0	0	1	0	1	0	0	1	1	0	0	0	0	0	0	1	0	0	0	1	1	0	0	0	0	1	0	0	0	0	0	0	0	0	0	0	0
1297	R	0-2 h	M	virgin	y[1] w[*]	M	1	1	0	0	1	1	0	0	1	0	0	0	0	1	1	0	0	0	0	0	0	1	0	0	0	1	1	0	0	0	0	1	0	0	0	0	0	0	0	0	0	0	0
1298	L	0-2 h	M	virgin	y[1] w[*]	M	1	1	0	0	1	1	0	0	1	0	1	0	0	1	1	0	0	0	0	0	0	1	0	0	0	1	1	0	0	0	0	1	0	0	0	0	0	0	0	0	0	0	0
1299	R	0-2 h	M	virgin	y[1] w[*]	M	0	1	0	0	1	1	0	0	1	0	0	0	0	1	1	0	0	0	0	0	0	1	0	0	0	1	1	0	0	0	0	0	0	0	0	0	0	0	0	0	0	0	0
1300	R	0-2 h	M	virgin	y[1] w[*]	M	1	1	0	1	1	1	0	0	1	0	0	0	0	1	1	0	0	0	0	0	0	1	0	0	0	1	1	0	0	0	0	1	0	0	0	0	0	0	0	0	0	0	0
1301	R	0-2 h	M	virgin	y[1] w[*]	M	1	1	0	1	1	1	0	0	1	0	0	0	0	1	1	0	0	0	0	0	0	1	0	0	0	1	1	0	0	0	0	1	0	0	0	0	0	0	0	0	0	0	0
1302	L	0-2 h	M	virgin	y[1] w[*]	M	1	1	0	0	1	1	0	0	1	0	0	0	0	1	1	0	0	0	0	0	0	1	0	0	0	1	1	0	0	0	0	0	0	0	0	0	0	0	0	0	0	0	0
1303	R	0-2 h	M	virgin	y[1] w[*]	M	1	1	0	0	1	1	0	0	1	0	0	0	0	1	1	0	0	0	0	0	0	1	0	0	0	1	1	0	0	0	0	0	0	0	0	0	0	0	0	0	0	0	0
1304	L	0-2 h	M	virgin	y[1] w[*]	M	1	1	0	0	1	1	0	0	1	0	1	0	0	1	1	0	0	0	0	0	0	1	0	0	0	1	1	0	0	0	0	0	0	0	0	0	0	0	0	0	0	0	0
1305	L	0-2 h	M	virgin	y[1] w[*]	M	1	1	0	0	1	1	0	0	1	0	0	0	0	1	1	0	0	0	0	0	0	1	0	0	0	1	1	0	0	0	0	0	0	0	0	0	0	0	0	0	0	0	0
1306	L	0-2 h	M	virgin	y[1] w[*]	M	1	1	0	0	1	1	0	0	1	0	0	0	0	1	1	0	0	0	0	0	0	1	0	0	0	1	1	0	0	0	0	1	0	0	0	0	0	0	0	0	0	0	0
1307	L	0-2 h	M	virgin	y[1] w[*]	M	1	1	0	0	1	1	0	0	1	0	0	0	0	1	1	0	0	0	0	0	0	1	0	0	0	1	1	0	0	0	0	0	0	0	0	0	0	0	0	0	0	0	0
1308	L	0-2 h	M	virgin	y[1] w[*]	M	1	1	0	1	1	1	0	0	1	0	0	0	0	1	1	0	0	0	0	0	0	1	0	0	0	1	1	0	0	0	0	1	0	0	0	0	0	0	0	0	1	0	0
1309	L	14 day	F	virgin	y[1] w[*]	5 F	1	1	0	0	1	1	0	0	1	0	0	0	0	1	1	0	0	0	0	0	0	0	0	0	0	1	1	0	0	0	0	1	0	0	0	0	0	0	0	0	0	0	0
1310	L	14 day	F	virgin	y[1] w[*]	5 F	1	1	0	0	1	1	0	0	1	0	0	0	0	1	1	0	0	0	0	0	0	1	0	0	0	1	1	0	1	0	0	0	0	0	0	0	0	0	0	0	0	0	0
1311	R	14 day	F	virgin	y[1] w[*]	5 F	1	1	0	0	1	1	0	0	1	0	1	0	0	1	1	0	0	0	0	0	0	1	0	0	0	1	1	0	0	0	0	0	0	0	0	0	0	0	0	0	0	0	0
1312	R	14 day	F	virgin	y[1] w[*]	5 F	1	1	0	0	1	1	0	0	1	0	0	0	0	1	1	0	0	0	0	0	0	1	0	0	0	1	1	0	0	0	0	0	0	0	0	0	0	0	0	0	0	0	0
1313	R	14 day	F	virgin	y[1] w[*]	5 F	1	1	0	1	1	1	0	0	1	0	0	0	0	1	1	0	0	0	0	0	0	1	0	0	0	1	1	0	0	0	0	0	0	0	0	0	0	0	0	0	0	0	0
1314	R	14 day	F	virgin	y[1] w[*]	5 F	1	1	1	1	1	1	0	0	1	0	1	0	0	1	1	0	0	0	0	0	0	1	0	0	0	1	1	0	0	0	0	1	0	0	0	0	0	0	0	0	0	0	0
1315	R	14 day	F	virgin	y[1] w[*]	5 F	1	1	0	0	1	1	0	0	1	0	0	0	0	1	1	0	0	0	0	0	0	1	0	0	0	1	1	0	0	0	0	1	0	0	0	0	0	0	0	0	0	0	0
1316	R	14 day	F	virgin	y[1] w[*]	5 F	1	1	1	1	1	1	0	0	1	0	1	0	0	1	1	0	0	0	0	0	0	1	0	0	0	1	1	0	0	0	0	0	0	0	0	0	0	0	0	0	0	0	0
1317	R	14 day	F	virgin	y[1] w[*]	5 F	1	1	0	0	1	1	0	0	1	0	0	0	0	1	1	1	0	0	0	0	0	1	0	0	0	1	1	0	0	0	0	0	0	0	0	0	0	0	0	0	0	0	0
1318	R	14 day	F	virgin	y[1] w[*]	5 F	1	1	0	0	0	1	0	0	1	0	0	0	0	1	1	0	0	0	0	0	0	1	0	0	0	1	1	0	0	0	0	1	0	0	0	0	0	0	0	1	1	0	0
1319	L	14 day	F	virgin	y[1] w[*]	5 F	1	1	0	0	1	1	0	0	1	0	1	0	0	1	1	0	0	0	0	0	0	1	0	0	0	1	1	0	1	0	0	0	0	0	0	0	0	0	0	0	0	0	0
1320	L	14 day	F	virgin	y[1] w[*]	5 F	1	1	0	0	1	1	0	0	1	0	0	0	0	1	1	0	0	0	0	0	0	1	0	0	0	1	1	0	1	0	0	0	0	0	0	0	0	0	0	0	0	0	0
1321	R	14 day	F	virgin	y[1] w[*]	5 F	1	1	0	1	1	1	0	0	1	0	0	0	0	1	1	0	0	0	0	0	0	1	0	0	0	1	1	0	1	0	0	0	0	0	0	1	0	0	1	0	1	0	0
1322	L	14 day	F	virgin	y[1] w[*]	5 F	1	1	0	0	1	1	0	0	1	0	0	0	0	1	1	0	0	0	0	0	0	1	0	0	0	1	1	0	0	0	0	0	0	0	0	0	0	0	0	0	0	0	0
1323	L	14 day	F	virgin	y[1] w[*]	5 F	1	1	0	0	1	1	0	0	1	0	0	0	0	1	1	0	0	0	0	0	0	1	0	0	0	1	1	0	0	0	0	0	0	0	0	0	0	0	0	0	0	0	0
1324	R	14 day	F	virgin	y[1] w[*]	5 F	1	1	1	1	1	1	0	0	1	0	0	0	0	1	1	0	0	0	0	0	0	1	0	0	0	1	1	0	0	0	0	1	0	0	0	0	0	0	0	1	0	0	0
1325	L	14 day	F	virgin	y[1] w[*]	5 F	1	1	0	0	1	1	0	0	1	0	1	0	0	1	1	0	0	0	0	0	0	1	0	0	0	1	1	0	0	0	0	1	0	0	0	0	0	0	0	0	0	0	0
1326	R	14 day	F	virgin	y[1] w[*]	5 F	1	1	0	0	1	1	0	0	1	0	1	0	0	1	1	1	0	0	0	0	0	1	0	0	0	1	1	0	0	0	0	1	0	0	0	0	0	0	0	0	0	0	0
1327	R	14 day	F	virgin	y[1] w[*]	5 F	1	1	1	1	1	1	0	0	1	0	0	0	0	1	1	0	0	0	0	0	0	1	0	0	0	1	1	0	0	0	0	1	0	0	0	0	0	0	0	0	1	0	0
1328	R	14 day	F	virgin	y[1] w[*]	5 F	1	1	0	0	1	1	0	0	1	0	1	0	0	1	1	0	0	0	0	0	0	1	0	0	0	1	1	0	0	0	0	0	0	0	0	0	0	0	0	1	0	0	0
1329	R	14 day	F	non-virgin	y[1] w[*]	5 F + 3 M (SP[CTL])	1	1	0	1	1	1	0	0	1	0	0	0	0	1	1	0	0	0	0	0	0	1	0	0	0	1	1	0	0	0	0	1	0	0	0	0	0	0	0	0	0	0	0
1330	L	14 day	F	non-virgin	y[1] w[*]	5 F + 3 M (SP[CTL])	1	1	0	0	1	1	0	0	1	0	0	0	0	1	1	0	0	0	0	0	0	1	0	0	0	1	1	0	0	0	0	0	0	0	0	0	0	0	0	0	0	0	0
1331	R	14 day	F	non-virgin	y[1] w[*]	5 F + 3 M (SP[CTL])	1	1	1	1	1	1	0	0	1	0	0	0	0	1	1	0	0	0	0	0	0	1	0	0	0	1	1	0	0	0	0	1	0	0	0	0	0	0	0	0	0	0	0
1332	R	14 day	F	non-virgin	y[1] w[*]	5 F + 3 M (SP[CTL])	1	1	0	1	1	1	0	0	1	0	0	0	0	1	1	1	0	0	0	0	0	1	0	0	0	1	1	0	0	0	0	0	0	0	0	0	0	0	0	0	0	0	0
1333	L	14 day	F	non-virgin	y[1] w[*]	5 F + 3 M (SP[CTL])	1	1	0	0	1	1	0	0	1	0	0	0	0	1	1	0	0	0	0	0	0	1	0	0	0	1	1	0	0	0	0	0	0	0	0	0	0	0	0	1	0	0	0
1334	L	14 day	F	non-virgin	y[1] w[*]	5 F + 3 M (SP[CTL])	1	1	0	0	1	1	0	0	1	0	0	0	0	1	1	0	0	0	0	0	0	1	0	0	0	1	1	0	0	0	0	0	0	0	0	0	0	0	0	0	0	0	0
1335	L	14 day	F	non-virgin	y[1] w[*]	5 F + 3 M (SP[CTL])	1	1	0	0	1	1	0	0	1	0	0	0	0	1	1	0	0	0	0	0	0	1	0	0	0	1	1	0	0	0	0	1	0	0	0	0	0	0	0	0	0	0	0
1336	R	14 day	F	non-virgin	y[1] w[*]	5 F + 3 M (SP[CTL])	1	1	0	0	1	1	0	0	1	0	0	0	0	1	1	0	0	0	0	0	0	1	0	0	0	1	1	0	0	0	0	1	0	0	0	0	0	0	0	0	0	0	0
1337	L	14 day	F	non-virgin	y[1] w[*]	5 F + 3 M (SP[CTL])	1	1	0	1	1	1	0	0	1	0	1	0	0	1	1	0	0	0	0	0	0	1	0	0	0	1	1	0	0	0	0	1	0	0	0	0	0	0	0	0	1	0	0
1338	R	14 day	F	non-virgin	y[1] w[*]	5 F + 3 M (SP[CTL])	1	1	0	0	1	1	0	0	1	0	1	0	0	1	1	0	0	0	0	0	0	1	0	0	0	1	1	0	0	0	0	1	0	0	0	0	0	0	0	0	1	0	0
1339	R	14 day	F	non-virgin	y[1] w[*]	5 F + 3 M (SP[CTL])	1	1	0	0	1	1	0	0	1	0	1	0	0	1	1	0	0	0	0	0	0	1	0	0	0	1	1	0	0	0	0	1	0	0	0	0	0	0	0	0	0	0	0
1340	R	14 day	F	non-virgin	y[1] w[*]	5 F + 3 M (SP[CTL])	1	1	0	0	1	1	0	0	1	0	0	0	0	1	1	0	0	0	0	0	0	1	0	0	0	1	1	0	0	0	0	1	0	0	0	0	0	0	0	0	0	0	0
1341	L	14 day	F	non-virgin	y[1] w[*]	5 F + 3 M (SP[CTL])	1	1	0	0	1	1	0	0	1	0	0	0	0	1	1	0	0	0	0	0	0	1	0	0	0	1	1	0	0	0	0	1	0	0	0	0	0	0	0	0	0	0	0
1342	L	14 day	F	non-virgin	y[1] w[*]	5 F + 3 M (SP[CTL])	1	1	0	1	1	1	0	0	1	0	1	0	0	1	1	0	0	0	0	0	0	1	0	0	0	1	1	0	0	0	0	1	0	0	0	0	0	0	0	0	0	0	0
1343	L	14 day	F	non-virgin	y[1] w[*]	5 F + 3 M (SP[CTL])	1	1	0	1	1	1	0	0	1	0	0	0	0	1	1	0	0	0	0	0	0	1	0	0	0	1	1	0	0	0	0	0	0	0	0	0	0	0	0	1	0	0	0
1344	R	14 day	F	non-virgin	y[1] w[*]	5 F + 3 M (SP[CTL])	1	1	0	1	1	1	0	0	1	0	0	0	0	1	1	0	0	0	0	0	0	1	0	0	0	1	1	0	0	0	0	0	0	0	0	0	0	0	0	0	0	0	0
1345	R	14 day	F	non-virgin	y[1] w[*]	5 F + 3 M (SP[CTL])	1	1	0	1	1	1	0	0	1	0	0	0	0	1	1	0	0	0	0	0	0	1	0	0	0	1	1	0	0	0	0	1	0	0	0	0	0	0	0	0	0	0	0
1346	L	14 day	F	non-virgin	y[1] w[*]	5 F + 3 M (SP[CTL])	1	1	0	0	1	1	0	0	1	0	1	0	0	1	1	0	0	0	0	0	0	1	0	0	0	1	1	0	0	0	0	1	0	0	0	0	0	0	0	0	0	0	0
1347	L	14 day	F	non-virgin	y[1] w[*]	5 F + 3 M (SP[CTL])	1	1	0	0	1	1	0	0	1	0	0	0	0	1	1	0	0	0	0	0	0	1	0	0	0	1	1	0	0	0	0	0	0	0	0	0	0	0	0	0	1	0	0
1348	R	14 day	F	non-virgin	y[1] w[*]	5 F + 3 M (SP[CTL])	1	1	0	1	1	1	0	0	1	0	1	0	0	1	1	0	0	0	0	0	0	1	0	0	0	1	1	0	0	0	0	0	0	0	0	0	0	0	0	1	1	0	0
1349	R	14 day	F	non-virgin	y[1] w[*]	5 F + 3 M (SP[0325])	1	1	0	0	1	1	0	0	1	0	0	0	0	1	1	0	0	0	0	0	0	1	0	0	0	1	1	0	0	0	0	1	0	0	0	0	0	0	0	0	0	0	0
1350	L	14 day	F	non-virgin	y[1] w[*]	5 F + 3 M (SP[0325])	1	1	1	1	1	1	0	0	1	0	0	0	0	1	1	1	0	0	0	0	0	1	0	0	0	1	1	0	0	0	0	1	0	0	0	0	0	0	0	1	1	0	0
1351	R	14 day	F	non-virgin	y[1] w[*]	5 F + 3 M (SP[0325])	1	1	0	0	1	1	0	0	1	0	0	0	0	1	1	0	0	0	0	0	0	1	0	0	0	1	1	0	0	0	0	1	0	0	0	0	0	0	0	0	0	0	0
1352	R	14 day	F	non-virgin	y[1] w[*]	5 F + 3 M (SP[0325])	1	1	0	1	1	1	0	0	1	0	1	0	0	1	1	0	0	0	0	0	0	1	0	0	0	1	1	0	0	0	0	0	0	0	0	0	0	0	0	0	0	0	0
1353	L	14 day	F	non-virgin	y[1] w[*]	5 F + 3 M (SP[0325])	1	1	0	1	1	1	0	0	1	0	0	0	0	1	1	0	0	0	0	0	0	1	0	0	0	1	1	0	0	0	0	1	0	0	0	0	0	0	0	0	0	0	0
1354	R	14 day	F	non-virgin	y[1] w[*]	5 F + 3 M (SP[0325])	1	1	0	0	1	1	0	0	1	0	0	0	0	1	1	0	0	0	0	0	0	1	0	0	0	1	1	0	0	0	0	1	0	0	0	0	0	0	0	0	0	0	0
1355	L	14 day	F	non-virgin	y[1] w[*]	5 F + 3 M (SP[0325])	1	1	0	1	1	1	0	0	1	0	1	0	0	1	1	0	0	0	0	0	0	1	0	0	0	1	1	0	0	0	0	1	0	0	0	0	0	0	0	0	0	0	0
1356	R	14 day	F	non-virgin	y[1] w[*]	5 F + 3 M (SP[0325])	1	1	0	0	1	1	0	0	1	0	0	0	0	1	1	0	0	0	0	0	0	1	0	0	0	1	1	0	0	0	0	1	0	0	0	0	0	0	0	1	0	0	0
1357	L	14 day	F	non-virgin	y[1] w[*]	5 F + 3 M (SP[0325])	1	1	0	1	1	1	0	0	1	0	0	0	0	1	1	0	0	0	0	0	0	1	0	0	0	1	1	0	0	0	0	1	0	0	0	0	0	0	0	1	1	0	0
1358	L	14 day	F	non-virgin	y[1] w[*]	5 F + 3 M (SP[0325])	1	1	0	0	1	1	0	0	1	0	1	0	0	1	1	0	0	0	0	0	0	1	0	0	0	1	1	0	0	0	0	1	0	0	0	0	0	0	0	0	0	0	0
1359	L	14 day	F	non-virgin	y[1] w[*]	5 F + 3 M (SP[0325])	1	1	0	0	1	1	0	0	1	0	0	0	0	1	1	0	0	0	0	0	0	1	0	0	0	1	1	0	0	0	0	1	0	0	0	0	0	0	0	1	1	0	0
1360	R	14 day	F	non-virgin	y[1] w[*]	5 F + 3 M (SP[0325])	1	1	0	0	1	1	0	0	1	0	0	0	0	1	1	0	0	0	0	0	0	1	0	0	0	1	1	0	0	0	0	0	0	0	0	0	0	0	0	0	0	0	0
1361	R	14 day	F	non-virgin	y[1] w[*]	5 F + 3 M (SP[0325])	1	1	0	0	1	1	0	0	1	0	0	0	0	1	1	0	0	0	0	0	0	1	0	0	0	1	1	0	0	0	0	0	0	0	0	0	0	0	0	0	0	0	0
1362	R	14 day	F	non-virgin	y[1] w[*]	5 F + 3 M (SP[0325])	1	1	0	0	1	1	0	0	1	0	0	0	0	1	1	1	0	0	0	0	0	1	0	0	0	1	1	0	0	0	0	0	0	0	0	0	0	0	0	0	0	0	0
1363	R	14 day	F	non-virgin	y[1] w[*]	5 F + 3 M (SP[0325])	1	1	0	1	1	1	0	0	1	0	1	0	0	1	1	1	0	0	0	0	0	1	0	0	0	1	1	0	0	0	0	1	0	0	0	0	0	0	0	0	0	0	0
1364	R	14 day	F	non-virgin	y[1] w[*]	5 F + 3 M (SP[0325])	1	1	0	1	1	1	0	0	1	0	0	0	0	1	1	0	0	0	0	0	0	1	0	0	0	1	1	0	0	0	0	1	0	0	0	0	0	0	0	0	0	0	0
1365	L	14 day	F	non-virgin	y[1] w[*]	5 F + 3 M (SP[0325])	1	1	0	0	1	1	0	0	1	0	0	0	0	1	1	0	0	0	0	0	0	1	0	0	0	1	1	0	0	0	0	0	0	0	0	0	0	0	0	0	0	0	0
1366	R	14 day	F	non-virgin	y[1] w[*]	5 F + 3 M (SP[0325])	1	1	0	0	1	1	0	0	1	0	0	0	0	1	1	0	0	0	0	0	0	1	0	0	0	1	1	0	0	0	0	0	0	0	0	0	0	0	0	0	0	0	0
1367	L	14 day	F	non-virgin	y[1] w[*]	5 F + 3 M (SP[0325])	1	1	0	0	1	1	0	0	1	0	0	0	0	1	1	0	0	0	0	0	0	1	0	0	0	1	1	0	0	0	0	1	0	0	0	0	0	0	0	0	0	0	0
1368	R	14 day	F	non-virgin	y[1] w[*]	5 F + 3 M (SP[0325])	1	1	0	1	1	1	0	0	1	0	0	0	0	1	1	0	0	0	0	0	0	1	0	0	0	1	1	0	0	0	0	1	0	0	0	0	0	0	0	0	0	0	0
1369	R	14 day	F	non-virgin	y[1] w[*]	5 F + 3 M (SP[0325])	1	1	0	1	1	1	0	0	1	0	1	0	0	1	1	0	0	0	0	0	0	1	0	0	0	1	1	0	0	0	0	1	0	0	0	0	0	0	0	0	0	0	0
1370	R	14 day	F	non-virgin	y[1] w[*]	5 F + 3 M (SP[0325])	1	1	0	0	1	1	0	0	1	0	0	0	0	1	1	0	0	0	0	0	0	1	0	0	0	1	1	0	0	0	0	1	0	0	0	0	0	0	0	0	0	0	0
1371	R	14 day	F	non-virgin	y[1] w[*]	5 F + 3 M (SP[0325])	1	1	0	1	1	1	0	0	1	0	0	0	0	1	1	0	0	0	0	0	0	1	0	0	0	1	1	0	0	0	0	0	0	0	0	0	0	0	0	0	1	0	0
1372	L	14 day	F	non-virgin	y[1] w[*]	5 F + 3 M (SP[0325])	1	1	0	1	1	1	0	0	1	0	0	0	0	1	1	0	0	0	0	0	0	1	0	0	0	1	1	0	0	0	0	1	0	0	0	0	0	0	0	1	0	0	0
1373	R	14 day	F	non-virgin	y[1] w[*]	5 F + 3 M (SP[0325])	1	1	0	0	1	1	0	0	1	0	0	0	0	1	1	0	0	0	0	0	0	1	0	0	0	1	1	0	0	0	0	1	0	0	0	0	0	0	0	0	0	0	0
1374	L	14 day	F	non-virgin	y[1] w[*]	5 F + 3 M (SP[0325])	1	1	0	0	1	1	0	0	1	0	1	0	0	1	1	0	0	0	0	0	0	1	0	0	0	1	1	0	0	0	0	1	0	0	0	0	0	0	0	1	0	0	0
1375	R	14 day	F	non-virgin	y[1] w[*]	5 F + 3 M (SP[0325])	1	1	0	0	1	1	0	0	1	0	1	0	0	1	1	0	0	0	0	0	0	1	0	0	0	1	1	0	0	0	0	1	0	0	0	0	0	0	0	0	0	0	0
1376	L	14 day	F	non-virgin	y[1] w[*]	5 F + 3 M (SP[0325])	1	1	0	0	1	1	0	0	1	0	1	0	0	1	1	0	0	0	0	0	0	1	0	0	0	1	1	0	0	0	0	1	0	0	0	0	0	0	0	0	0	0	0
1377	R	14 day	F	non-virgin	y[1] w[*]	5 F + 3 M (SP[0325])	1	1	0	0	1	1	0	0	1	0	0	0	0	1	1	0	0	0	0	0	0	1	0	0	0	1	1	0	0	0	0	0	0	0	0	0	0	0	0	0	0	0	0
1378	L	14 day	F	non-virgin	y[1] w[*]	5 F + 3 M (SP[0325])	1	1	0	1	1	1	0	0	1	0	0	0	0	1	1	0	0	0	0	0	0	1	0	0	0	1	1	0	0	0	0	0	0	0	0	0	0	0	0	0	0	0	0
1379	L	14 day	F	non-virgin	y[1] w[*]	5 F + 3 M (SP[0325])	1	1	0	0	1	1	0	0	1	0	0	0	0	1	1	0	0	0	0	0	0	1	0	0	0	1	1	0	0	0	0	1	0	0	0	0	0	0	0	0	0	0	0
1380	R	14 day	F	non-virgin	y[1] w[*]	5 F + 3 M (SP[0325])	1	1	0	1	1	1	0	0	1	0	0	0	0	1	1	0	0	0	0	0	0	1	0	0	0	1	1	0	0	0	0	1	0	0	0	0	0	0	0	0	0	0	0
1381	R	14 day	F	non-virgin	y[1] w[*]	5 F + 3 M (bol[1], sterile)	1	1	0	0	1	1	0	0	1	0	0	0	0	1	1	0	0	0	0	0	0	1	0	0	0	1	1	0	0	0	0	1	0	0	0	0	0	0	0	0	0	0	0
1382	R	14 day	F	non-virgin	y[1] w[*]	5 F + 3 M (bol[1], sterile)	1	1	0	1	1	1	0	0	1	0	0	0	0	1	1	0	0	0	0	0	0	1	0	0	0	1	1	0	0	0	0	1	0	0	0	0	0	0	0	1	0	0	0
1383	L	14 day	F	non-virgin	y[1] w[*]	5 F + 3 M (bol[1], sterile)	1	1	1	1	1	1	0	0	1	0	0	0	0	1	1	0	0	0	0	0	0	1	0	0	0	1	1	0	0	0	0	1	0	0	0	0	0	0	0	1	0	0	0
1384	R	14 day	F	non-virgin	y[1] w[*]	5 F + 3 M (bol[1], sterile)	1	1	0	0	1	1	0	0	1	0	0	0	0	1	1	0	0	0	0	0	0	1	0	0	0	1	1	0	0	0	0	0	0	0	0	0	0	0	0	1	0	0	0
1385	L	14 day	F	non-virgin	y[1] w[*]	5 F + 3 M (bol[1], sterile)	1	1	0	0	1	1	0	0	1	0	1	0	0	1	1	0	0	0	0	0	0	1	0	0	0	1	1	0	1	0	0	1	0	0	0	0	0	0	0	0	0	0	0
1386	L	14 day	F	non-virgin	y[1] w[*]	5 F + 3 M (bol[1], sterile)	1	1	0	0	1	1	0	0	1	0	0	0	0	1	1	0	0	0	0	0	0	1	0	0	0	1	1	0	0	0	0	1	0	0	0	0	0	0	0	0	0	0	0
1387	L	14 day	F	non-virgin	y[1] w[*]	5 F + 3 M (bol[1], sterile)	1	1	0	1	1	1	0	0	1	0	0	0	0	1	1	0	0	0	0	0	0	1	0	0	0	1	1	0	0	0	0	0	0	0	0	0	0	0	0	0	0	0	0
1388	L	14 day	F	non-virgin	y[1] w[*]	5 F + 3 M (bol[1], sterile)	1	1	0	1	1	1	0	0	1	0	1	0	0	1	1	1	0	0	0	0	0	1	0	0	0	1	1	0	0	0	0	1	0	0	0	0	0	0	0	1	0	0	0
1389	R	14 day	F	non-virgin	y[1] w[*]	5 F + 3 M (bol[1], sterile)	1	1	0	0	1	1	0	0	1	0	0	0	0	1	1	1	0	0	0	0	0	1	0	0	0	1	1	0	0	0	0	1	0	0	0	0	0	0	0	1	0	0	0
1390	L	14 day	F	non-virgin	y[1] w[*]	5 F + 3 M (bol[1], sterile)	1	1	0	0	1	1	0	0	1	0	1	0	0	1	1	1	0	0	0	0	0	1	0	0	0	1	1	0	0	0	0	0	0	0	0	0	0	0	0	1	0	0	0
1391	R	14 day	F	non-virgin	y[1] w[*]	5 F + 3 M (bol[1], sterile)	1	1	0	0	1	1	0	0	1	0	0	0	0	1	1	0	0	0	0	0	0	1	0	0	0	1	1	0	0	0	0	1	0	0	0	0	0	0	0	0	0	0	0
1392	R	14 day	F	non-virgin	y[1] w[*]	5 F + 3 M (bol[1], sterile)	1	1	1	1	1	1	0	0	1	0	0	0	0	1	1	0	0	0	0	0	0	1	0	0	0	1	1	0	0	0	0	1	0	0	0	0	0	0	0	0	0	0	0
1393	R	14 day	F	non-virgin	y[1] w[*]	5 F + 3 M (bol[1], sterile)	1	1	1	1	1	1	0	0	1	0	1	0	0	1	1	0	0	0	0	0	0	1	0	0	0	1	1	0	0	0	0	1	0	0	0	0	0	0	0	0	0	0	0
1394	R	14 day	F	non-virgin	y[1] w[*]	5 F + 3 M (bol[1], sterile)	1	1	0	1	1	1	0	0	1	0	1	0	0	1	1	0	0	0	0	0	0	1	0	0	0	1	1	0	0	0	0	0	0	0	0	0	0	0	0	0	1	0	0
1395	R	14 day	F	non-virgin	y[1] w[*]	5 F + 3 M (bol[1], sterile)	1	1	0	0	1	1	0	0	1	0	1	0	0	1	1	1	0	0	0	0	0	1	0	0	0	1	1	0	0	0	0	1	0	0	0	0	0	0	0	1	1	0	0
1396	R	14 day	F	non-virgin	y[1] w[*]	5 F + 3 M (bol[1], sterile)	1	1	0	0	1	1	0	0	1	0	0	0	0	1	1	0	0	0	0	0	0	1	0	0	0	1	1	0	0	0	0	1	0	0	0	0	0	0	0	1	1	0	0
1397	R	14 day	F	non-virgin	y[1] w[*]	5 F + 3 M (bol[1], sterile)	1	1	0	0	1	1	0	0	1	0	0	0	0	1	1	0	0	0	0	0	0	1	0	0	0	1	1	0	0	0	0	1	0	0	0	0	0	0	0	1	0	0	0
1398	R	14 day	F	non-virgin	y[1] w[*]	5 F + 3 M (bol[1], sterile)	1	1	1	1	1	1	0	0	1	0	1	0	0	1	1	0	0	0	0	0	0	1	0	0	0	1	1	0	0	0	0	1	0	0	0	0	0	0	0	1	0	0	0
1399	L	14 day	F	non-virgin	y[1] w[*]	5 F + 3 M (bol[1], sterile)	1	1	0	0	1	1	0	0	1	0	1	0	0	1	1	0	0	0	0	0	0	1	0	0	0	1	1	0	0	0	0	0	0	0	0	0	0	0	0	1	0	0	0
1400	L	14 day	F	non-virgin	y[1] w[*]	5 F + 3 M (bol[1], sterile)	1	1	0	0	1	1	0	0	1	0	1	0	0	1	1	0	0	0	0	0	0	1	0	0	0	1	1	0	0	0	0	1	0	0	0	0	0	0	0	0	0	0	0
1401	L	14 day	F	non-virgin	y[1] w[*]	5 F + 3 M (bol[1], sterile)	1	1	0	0	1	1	0	0	1	0	0	0	0	1	1	0	0	0	0	0	0	1	0	0	0	1	1	0	0	0	0	1	0	0	0	0	0	0	0	1	0	0	0
1402	L	14 day	F	non-virgin	y[1] w[*]	5 F + 3 M (bol[1], sterile)	1	1	0	0	1	1	0	0	1	0	0	0	0	1	1	1	0	0	0	0	0	1	0	0	0	1	1	0	0	0	0	0	0	0	0	0	0	0	0	1	0	0	0
1403	R	14 day	F	non-virgin	y[1] w[*]	5 F + 3 M (bol[1], sterile)	1	1	0	1	1	1	0	0	1	0	0	0	0	1	1	0	0	0	0	0	0	1	0	0	0	1	1	0	0	0	0	1	0	0	0	0	0	0	0	0	0	0	0
1404	L	14 day	F	non-virgin	y[1] w[*]	5 F + 3 M (bol[1], sterile)	1	1	0	0	1	1	0	0	1	0	0	0	0	1	1	0	0	0	0	0	0	1	0	0	0	1	1	0	0	0	0	0	0	0	0	0	0	0	0	0	0	0	0
1405	R	14 day	F	non-virgin	y[1] w[*]	5 F + 3 M (bol[1], sterile)	1	1	0	1	1	1	0	0	1	0	1	0	0	1	1	0	0	0	0	0	0	1	0	0	0	1	1	0	0	0	0	0	0	0	0	0	0	0	0	1	1	0	0
1406	L	14 day	F	non-virgin	y[1] w[*]	5 F + 3 M (Canton-S)	1	1	0	1	1	1	0	0	1	0	0	0	0	1	1	0	0	0	0	0	0	1	0	0	0	1	1	0	0	0	0	1	0	0	0	0	0	0	0	0	0	0	0
1407	L	14 day	F	non-virgin	y[1] w[*]	5 F + 3 M (Canton-S)	1	1	0	1	1	1	0	0	1	0	0	0	0	1	1	1	0	0	0	0	0	1	0	0	0	1	1	0	0	0	0	1	0	0	0	0	0	0	0	0	0	0	0
1408	R	14 day	F	non-virgin	y[1] w[*]	5 F + 3 M (Canton-S)	1	1	0	1	1	1	0	0	1	0	0	0	0	1	1	0	0	0	0	0	0	1	0	0	0	1	1	0	0	0	0	0	0	0	0	0	0	0	0	0	0	0	0
1409	L	14 day	F	non-virgin	y[1] w[*]	5 F + 3 M (Canton-S)	1	1	0	1	1	1	0	0	1	0	0	0	0	1	1	1	0	0	0	0	0	1	0	0	0	1	1	0	0	0	0	1	0	0	0	0	0	0	0	0	0	0	0
1410	R	14 day	F	non-virgin	y[1] w[*]	5 F + 3 M (Canton-S)	1	1	0	1	1	1	0	0	1	0	0	0	0	1	1	0	0	0	0	0	0	1	0	0	0	1	1	0	0	0	0	1	0	0	0	0	0	0	0	1	0	0	0
1411	L	14 day	F	non-virgin	y[1] w[*]	5 F + 3 M (Canton-S)	1	1	0	1	1	1	0	0	1	0	0	0	0	1	1	0	0	0	0	0	0	1	0	0	0	1	1	0	0	0	0	1	0	0	0	0	0	0	0	1	1	0	0
1412	L	14 day	F	non-virgin	y[1] w[*]	5 F + 3 M (Canton-S)	1	1	0	1	1	1	0	0	1	0	0	0	0	1	1	0	0	0	0	0	0	1	0	0	0	1	1	0	0	0	0	1	0	0	0	0	0	0	0	0	1	0	0
1413	R	14 day	F	non-virgin	y[1] w[*]	5 F + 3 M (Canton-S)	1	1	0	1	1	1	0	0	1	0	1	0	0	1	1	0	0	0	0	0	0	1	0	0	0	1	1	0	0	0	0	1	0	0	0	0	0	0	0	0	0	0	0
1414	L	14 day	F	non-virgin	y[1] w[*]	5 F + 3 M (Canton-S)	1	1	0	1	1	1	0	0	1	0	1	0	0	1	1	0	0	0	0	0	0	1	0	0	0	1	1	0	0	0	0	1	0	0	0	0	0	0	0	0	0	0	0
1415	L	14 day	F	non-virgin	y[1] w[*]	5 F + 3 M (Canton-S)	1	1	0	1	1	1	0	0	1	0	1	0	0	1	1	1	0	0	0	0	0	1	0	0	0	1	1	0	0	0	0	1	0	0	0	0	0	0	0	0	0	0	0
1416	L	14 day	F	non-virgin	y[1] w[*]	5 F + 3 M (Canton-S)	1	1	0	0	1	1	0	0	1	0	0	0	0	1	1	0	0	0	0	0	0	1	0	0	0	1	1	0	0	0	0	1	0	0	0	0	0	0	0	0	0	0	0
1417	L	14 day	F	non-virgin	y[1] w[*]	5 F + 3 M (Canton-S)	1	1	0	1	1	1	0	0	1	0	0	0	0	1	1	0	0	0	0	0	0	1	0	0	0	1	1	0	0	0	0	1	0	0	0	0	0	0	0	0	0	0	0
1418	R	14 day	F	non-virgin	y[1] w[*]	5 F + 3 M (Canton-S)	1	1	0	1	1	1	0	0	1	0	1	0	0	1	1	1	0	0	0	0	0	1	0	0	0	1	1	0	0	0	0	1	0	0	0	0	0	0	0	0	0	0	0
1419	L	14 day	F	non-virgin	y[1] w[*]	5 F + 3 M (Canton-S)	1	1	0	1	1	1	0	0	1	0	1	0	0	1	1	1	0	0	0	0	0	1	0	0	0	1	1	0	0	0	0	1	0	0	0	0	0	0	0	0	0	0	0
1420	R	14 day	F	non-virgin	y[1] w[*]	5 F + 3 M (Canton-S)	1	1	0	1	1	1	0	0	1	0	0	0	0	1	1	0	0	0	0	0	0	1	0	0	0	1	1	0	0	0	0	1	0	0	0	0	0	0	0	0	0	0	0
1421	L	14 day	F	non-virgin	y[1] w[*]	5 F + 3 M (Canton-S)	1	1	0	1	1	1	0	0	1	0	1	0	0	1	1	1	0	0	0	0	0	1	0	0	0	1	1	0	0	0	0	0	0	0	0	0	0	0	0	0	0	0	0
1422	L	14 day	F	non-virgin	y[1] w[*]	5 F + 3 M (Canton-S)	1	1	0	0	1	1	0	0	1	0	0	0	0	1	1	0	0	0	0	0	0	1	0	0	0	1	1	0	0	0	0	1	0	0	0	0	0	0	0	0	0	0	0
1423	L	14 day	F	non-virgin	y[1] w[*]	5 F + 3 M (Canton-S)	1	1	0	1	1	1	0	0	1	0	1	0	0	1	1	0	0	0	0	0	0	1	0	0	0	1	1	0	0	0	0	1	0	0	0	0	0	0	0	0	0	0	0
1424	R	14 day	F	non-virgin	y[1] w[*]	5 F + 3 M (Canton-S)	1	1	0	0	1	1	0	0	1	0	0	0	0	1	1	0	0	0	0	0	0	1	0	0	0	1	1	0	0	0	0	0	0	0	0	0	0	0	0	0	0	0	0
1425	R	14 day	F	non-virgin	y[1] w[*]	5 F + 3 M (Canton-S)	1	1	0	0	1	1	0	0	1	0	0	0	0	1	1	0	0	0	0	0	0	1	0	0	0	1	1	0	0	0	0	1	0	0	0	0	0	0	0	0	0	0	0
1426	R	14 day	F	non-virgin	y[1] w[*]	5 F + 3 M (Canton-S)	1	1	0	0	1	1	0	0	1	0	0	0	0	1	1	0	0	0	0	0	0	1	0	0	0	1	1	0	0	0	0	0	0	0	0	0	0	0	0	1	0	0	0
1427	L	14 day	F	non-virgin	y[1] w[*]	5 F + 3 M (Canton-S)	1	1	0	0	1	1	0	0	1	0	1	0	0	1	1	0	0	0	0	0	0	1	0	0	0	1	1	0	0	0	0	1	0	0	0	0	0	0	0	0	0	0	0
1428	R	14 day	F	non-virgin	y[1] w[*]	5 F + 3 M (Canton-S)	1	1	0	0	1	1	0	0	1	0	0	0	0	1	1	0	0	0	0	0	0	1	0	0	0	1	1	0	0	0	0	0	0	0	0	0	0	0	0	0	0	0	0
1429	R	14 day	F	non-virgin	y[1] w[*]	5 F + 3 M (Canton-S)	1	1	0	0	1	1	0	0	1	0	0	0	0	1	1	0	0	0	0	0	0	1	0	0	0	1	1	0	0	0	0	1	0	0	0	0	0	0	0	0	0	0	0
1430	L	14 day	F	non-virgin	y[1] w[*]	5 F + 3 M (Canton-S)	1	1	0	1	1	1	0	0	1	0	1	0	0	1	1	0	0	0	0	0	0	1	0	0	0	1	1	0	0	0	0	1	0	0	0	0	0	0	0	1	0	0	0
1431	L	14 day	F	non-virgin	y[1] w[*]	5 F + 3 M (Canton-S)	1	1	0	1	1	1	0	0	1	0	0	0	0	1	1	1	0	0	0	0	0	1	0	0	0	1	1	0	1	0	0	1	0	0	0	0	0	0	0	1	1	0	0
1432	L	14 day	F	non-virgin	y[1] w[*]	5 F + 3 M (SP[CTL])	1	1	0	1	1	1	0	0	1	0	0	0	0	1	1	0	0	0	0	0	0	1	0	0	0	1	1	0	0	0	0	1	0	0	0	0	0	0	0	0	0	0	0
1433	R	14 day	F	non-virgin	y[1] w[*]	5 F + 3 M (SP[CTL])	1	1	0	1	1	1	0	0	1	0	0	0	0	1	1	0	0	0	0	0	0	1	0	0	0	1	1	0	0	0	0	1	0	0	0	0	0	0	0	0	0	0	0
1434	L	14 day	F	non-virgin	y[1] w[*]	5 F + 3 M (SP[CTL])	1	1	0	0	1	1	0	0	1	0	1	0	0	1	1	0	0	0	0	0	0	1	0	0	0	1	1	0	0	0	0	0	0	0	0	0	0	0	0	0	0	0	0
1435	R	14 day	F	non-virgin	y[1] w[*]	5 F + 3 M (SP[CTL])	1	1	1	0	1	1	0	0	1	0	1	0	0	1	1	0	0	0	0	0	0	1	0	0	0	1	1	0	0	0	0	1	0	0	0	0	0	0	0	0	0	0	0
1436	R	14 day	F	non-virgin	y[1] w[*]	5 F + 3 M (SP[CTL])	1	1	0	0	1	1	0	0	1	0	0	0	0	1	1	0	0	0	0	0	0	1	0	0	0	1	1	0	0	0	0	0	0	0	0	0	0	0	0	0	0	0	0
1437	L	14 day	F	non-virgin	y[1] w[*]	5 F + 3 M (SP[CTL])	1	1	0	0	1	1	0	0	1	0	1	0	0	1	1	1	0	0	0	0	0	1	0	0	0	1	1	0	0	0	0	1	0	0	0	0	0	0	0	0	0	0	0
1438	L	14 day	F	non-virgin	y[1] w[*]	5 F + 3 M (SP[CTL])	1	1	0	0	1	1	0	0	1	0	0	0	0	1	1	1	0	0	0	0	0	1	0	0	0	1	1	0	0	0	0	0	0	0	0	0	0	0	0	0	0	0	0
1439	R	14 day	F	non-virgin	y[1] w[*]	5 F + 3 M (SP[CTL])	1	1	1	0	1	1	0	0	1	0	0	0	0	1	1	0	0	0	0	0	0	1	0	0	0	1	1	0	0	0	0	0	0	0	0	0	0	0	0	0	0	0	0
1440	L	14 day	F	non-virgin	y[1] w[*]	5 F + 3 M (SP[CTL])	1	1	0	0	1	1	0	0	1	0	1	0	0	1	1	0	0	0	0	0	0	1	0	0	0	1	1	0	0	0	0	1	0	0	0	0	0	0	0	0	0	0	0
1441	L	14 day	F	non-virgin	y[1] w[*]	5 F + 3 M (SP[CTL])	1	1	0	1	1	1	0	0	1	0	1	0	0	1	1	0	0	0	0	0	0	1	0	0	0	1	1	0	0	0	0	1	0	0	0	0	0	0	0	0	0	0	0
1442	R	14 day	F	non-virgin	y[1] w[*]	5 F + 3 M (SP[CTL])	1	1	0	1	1	1	0	0	1	0	0	0	0	1	1	0	0	0	0	0	0	1	0	0	0	1	1	0	0	0	0	1	0	0	0	0	0	0	0	0	0	0	0
1443	L	14 day	F	non-virgin	y[1] w[*]	5 F + 3 M (SP[CTL])	1	1	0	1	1	1	0	0	1	0	0	0	0	1	1	0	0	0	0	0	0	1	0	0	0	1	1	0	0	0	0	1	0	0	0	0	0	0	0	1	0	0	0
1444	L	14 day	F	non-virgin	y[1] w[*]	5 F + 3 M (SP[CTL])	1	1	0	1	1	1	0	0	1	0	1	0	0	1	1	0	0	0	0	0	0	1	0	0	0	1	1	0	0	0	0	1	0	0	0	0	0	0	0	1	1	0	0
1445	L	14 day	F	non-virgin	y[1] w[*]	5 F + 3 M (SP[CTL])	1	1	0	0	1	1	0	0	1	0	1	0	0	1	1	1	0	0	0	0	0	1	0	0	0	1	1	0	0	0	0	1	0	0	0	0	0	0	0	0	0	0	0
1446	R	14 day	F	non-virgin	y[1] w[*]	5 F + 3 M (SP[CTL])	1	1	0	1	1	1	0	0	1	0	0	0	0	1	1	0	0	0	0	0	0	1	0	0	0	1	1	0	0	0	0	1	0	0	0	0	0	0	0	0	0	0	0
1447	L	14 day	F	non-virgin	y[1] w[*]	5 F + 3 M (SP[CTL])	1	1	0	0	1	1	0	0	1	0	1	0	0	1	1	1	0	0	0	0	0	1	0	0	0	1	1	0	0	0	0	1	0	0	0	0	0	0	0	0	0	0	0
1448	L	14 day	F	non-virgin	y[1] w[*]	5 F + 3 M (SP[CTL])	1	1	0	1	1	1	0	0	1	0	0	0	0	1	1	0	0	0	0	0	0	1	0	0	0	1	1	0	0	0	0	1	0	0	0	0	0	0	0	0	0	0	0
1449	R	14 day	F	non-virgin	y[1] w[*]	5 F + 3 M (SP[CTL])	1	1	0	0	1	1	0	0	1	0	0	0	0	1	1	0	0	0	0	0	0	1	0	0	0	1	1	0	0	0	0	1	0	0	0	0	0	0	0	0	0	0	0
1450	L	14 day	F	non-virgin	y[1] w[*]	5 F + 3 M (SP[CTL])	0	1	0	1	1	1	0	0	1	0	1	0	0	1	1	1	0	0	0	0	0	1	0	0	0	1	1	0	0	0	0	0	0	0	0	0	0	0	0	0	0	0	0
1451	R	14 day	F	non-virgin	y[1] w[*]	5 F + 3 M (SP[CTL])	1	1	0	1	1	1	0	0	1	0	1	0	0	1	1	0	0	0	0	0	0	1	0	0	0	1	1	0	0	0	0	1	0	0	0	0	0	0	0	0	0	0	0
1452	L	14 day	F	non-virgin	y[1] w[*]	5 F + 3 M (SP[CTL])	1	1	0	1	1	1	0	0	1	0	1	0	0	1	1	1	0	0	0	0	0	1	0	0	0	1	1	0	0	0	0	0	0	0	0	0	0	0	0	1	0	0	0
1453	R	14 day	F	non-virgin	y[1] w[*]	5 F + 3 M (SP[CTL])	1	1	1	0	1	1	0	0	1	0	0	0	0	1	1	0	0	0	0	0	0	1	0	0	0	1	1	0	0	0	0	1	0	0	0	0	0	0	0	0	0	0	0
1454	L	14 day	F	non-virgin	y[1] w[*]	5 F + 3 M (SP[0325])	1	1	0	1	1	1	0	0	1	0	0	0	0	1	1	0	0	0	0	0	0	1	0	0	0	1	1	0	0	0	0	1	0	0	0	0	0	0	0	0	0	0	0
1455	R	14 day	F	non-virgin	y[1] w[*]	5 F + 3 M (SP[0325])	1	1	0	1	1	1	0	0	1	0	0	0	0	1	1	0	0	0	0	0	0	1	0	0	0	1	1	0	0	0	0	1	0	0	0	0	0	0	0	0	0	0	0
1456	L	14 day	F	non-virgin	y[1] w[*]	5 F + 3 M (SP[0325])	1	1	0	1	1	1	0	0	1	0	1	0	0	1	1	0	0	0	0	0	0	1	0	0	0	1	1	0	0	0	0	1	0	0	0	0	0	0	0	1	0	0	0
1457	L	14 day	F	non-virgin	y[1] w[*]	5 F + 3 M (SP[0325])	1	1	0	1	1	1	0	0	1	0	1	0	0	1	1	1	0	0	0	0	0	1	0	0	0	1	1	0	0	0	0	1	0	0	0	0	0	0	0	0	0	0	0
1458	R	14 day	F	non-virgin	y[1] w[*]	5 F + 3 M (SP[0325])	1	1	0	1	1	1	0	0	1	0	1	0	0	1	1	0	0	0	0	0	0	1	0	0	0	1	1	0	0	0	0	0	0	0	0	0	0	0	0	0	0	0	0
1459	L	14 day	F	non-virgin	y[1] w[*]	5 F + 3 M (SP[0325])	1	1	0	0	1	1	0	0	1	0	1	0	0	1	1	1	0	0	0	0	0	1	0	0	0	1	1	0	0	0	0	1	0	0	0	0	0	0	0	1	0	0	0
1460	R	14 day	F	non-virgin	y[1] w[*]	5 F + 3 M (SP[0325])	1	1	0	1	1	1	0	0	1	0	1	0	0	1	1	0	0	0	1	0	0	1	0	0	0	1	1	0	0	0	0	0	0	0	0	0	0	0	0	0	0	0	0
1461	L	14 day	F	non-virgin	y[1] w[*]	5 F + 3 M (SP[0325])	1	1	0	1	1	1	0	0	1	0	1	0	0	1	1	0	0	0	0	0	0	1	0	0	0	1	1	0	0	0	0	1	0	0	0	0	0	0	0	0	0	0	0
1462	L	14 day	F	non-virgin	y[1] w[*]	5 F + 3 M (SP[0325])	1	1	1	0	1	1	0	0	1	0	1	0	0	1	1	0	0	0	0	0	0	1	0	0	0	1	1	0	0	0	0	1	0	0	0	0	0	0	0	0	0	0	0
1463	R	14 day	F	non-virgin	y[1] w[*]	5 F + 3 M (SP[0325])	1	1	0	0	1	1	0	0	1	0	0	0	0	1	1	0	0	0	0	0	0	1	0	0	0	1	1	0	0	0	0	0	0	0	0	0	0	0	0	0	0	0	0
1464	L	14 day	F	non-virgin	y[1] w[*]	5 F + 3 M (SP[0325])	1	1	0	1	1	1	0	0	1	0	1	0	0	1	1	1	0	0	0	0	0	1	0	0	0	1	1	0	0	0	0	1	0	0	0	0	0	0	0	0	0	0	0
1465	R	14 day	F	non-virgin	y[1] w[*]	5 F + 3 M (SP[0325])	1	1	0	1	1	1	0	0	1	0	1	0	0	1	1	0	0	0	0	0	0	1	0	0	0	1	1	0	0	0	0	1	0	0	0	0	0	0	0	0	0	0	0
1466	L	14 day	F	virgin	y[1] w[*]	5 F	1	1	0	1	1	1	0	0	1	0	1	0	0	1	1	1	0	0	0	0	0	1	0	0	0	1	1	0	0	0	0	1	0	0	0	0	0	0	0	1	1	0	0
1467	L	14 day	F	virgin	y[1] w[*]	5 F	1	1	0	1	1	1	0	0	1	0	1	0	0	1	1	1	0	0	0	0	0	1	0	0	0	1	1	0	0	0	0	1	0	0	0	0	0	0	0	0	0	0	0
1468	R	14 day	F	virgin	y[1] w[*]	5 F	1	1	0	0	1	1	0	0	1	0	1	0	0	1	1	1	0	0	0	0	0	1	0	0	0	1	1	0	0	0	0	1	0	0	0	0	0	0	0	0	0	0	0
1469	L	14 day	F	virgin	y[1] w[*]	5 F	1	1	0	0	1	1	0	0	1	0	1	0	0	1	1	1	0	0	0	0	0	1	0	0	0	1	1	0	0	0	0	1	0	0	0	0	0	0	0	0	0	0	0
1470	L	14 day	F	virgin	y[1] w[*]	5 F	1	1	0	0	1	1	0	0	1	0	1	0	0	1	1	1	0	0	0	0	0	1	0	0	0	1	1	0	0	0	0	1	0	0	0	0	0	0	0	1	0	0	0
1471	L	14 day	F	virgin	y[1] w[*]	5 F	1	1	0	0	1	1	0	0	1	0	0	0	0	1	1	0	0	0	0	0	0	1	0	0	0	1	1	0	0	0	0	1	0	0	0	0	0	0	0	1	0	0	0
1472	R	14 day	F	virgin	y[1] w[*]	5 F	1	1	0	0	1	1	0	0	1	0	0	0	0	1	1	0	0	0	0	0	0	1	0	0	0	1	1	0	0	0	0	1	0	0	0	0	0	0	0	0	0	0	0
1473	L	14 day	F	virgin	y[1] w[*]	5 F	1	1	1	0	1	1	0	0	1	0	0	0	0	1	1	0	0	0	0	0	0	1	0	0	0	1	1	0	0	0	1	1	0	0	0	0	0	0	0	0	0	0	0
1474	L	14 day	F	virgin	y[1] w[*]	5 F	1	1	1	1	1	1	0	0	1	0	0	0	0	1	1	0	0	0	0	0	0	1	0	0	0	1	1	0	0	0	0	1	0	0	0	0	0	0	0	1	0	0	0
1475	L	14 day	F	virgin	y[1] w[*]	5 F	1	1	0	1	1	1	0	0	1	0	0	0	0	1	1	0	0	0	0	0	0	1	0	0	0	1	1	0	0	0	0	1	0	0	0	0	0	0	0	0	0	0	0
1476	R	14 day	F	virgin	y[1] w[*]	5 F	1	1	0	1	1	1	0	0	1	0	1	0	0	1	1	0	0	0	0	0	0	1	0	0	0	1	1	0	0	0	0	1	0	0	0	0	0	0	0	0	0	0	0
1477	L	14 day	F	virgin	y[1] w[*]	5 F	1	1	0	1	1	1	0	0	1	0	0	0	0	1	1	0	0	0	0	0	0	1	0	0	0	1	1	0	0	0	0	1	0	0	0	0	0	0	0	1	0	0	0
1478	L	14 day	F	virgin	y[1] w[*]	5 F	1	1	0	0	1	1	0	0	1	0	1	0	0	1	1	0	0	0	0	0	0	1	0	0	0	1	1	0	0	0	0	1	0	0	0	0	0	0	0	0	0	0	0
1479	R	14 day	F	virgin	y[1] w[*]	5 F	1	1	0	1	1	1	0	0	1	0	1	0	0	1	1	0	0	0	0	0	0	1	0	0	0	1	1	0	0	0	0	1	0	0	0	0	0	0	0	0	0	0	0
1480	R	14 day	F	virgin	y[1] w[*]	5 F	1	1	0	1	1	1	0	0	1	0	1	0	0	1	1	0	0	0	0	0	0	1	0	0	0	1	1	0	0	0	0	1	0	0	0	0	0	0	0	0	0	0	0
1481	L	14 day	F	virgin	y[1] w[*]	5 F	1	1	0	0	1	1	0	0	1	0	0	0	0	1	1	0	0	0	0	0	0	1	0	0	0	1	1	0	0	0	0	1	0	0	0	0	0	0	0	0	0	0	0
1482	L	14 day	F	virgin	y[1] w[*]	5 F	1	1	0	0	1	1	0	0	1	0	1	0	0	1	1	0	0	0	0	0	0	1	0	0	0	1	1	0	0	0	0	1	0	0	0	0	0	0	0	0	0	0	0
1483	R	14 day	F	virgin	y[1] w[*]	5 F	1	1	0	1	1	1	0	0	1	0	1	0	0	1	1	0	0	0	0	0	0	1	0	0	0	1	1	0	0	0	0	1	0	0	0	0	0	0	0	0	0	0	0
1484	R	14 day	F	virgin	y[1] w[*]	5 F	1	1	0	1	1	1	0	0	1	0	1	0	0	1	1	0	0	0	0	0	0	1	0	0	0	1	1	0	0	0	0	1	0	0	0	0	0	0	0	0	0	0	0
1485	L	14 day	F	virgin	y[1] w[*]	5 F	1	1	0	0	1	1	0	0	1	0	0	0	0	1	1	0	0	0	0	0	0	1	0	0	0	1	1	0	0	0	0	0	0	0	0	0	0	0	0	1	0	0	0
1486	R	14 day	F	virgin	y[1] w[*]	5 F	1	1	0	1	1	1	0	0	1	0	1	0	0	1	1	0	0	0	0	0	0	1	0	0	0	1	1	0	0	0	0	1	0	0	0	0	0	0	0	0	0	0	0
1487	L	14 day	F	virgin	y[1] w[*]	5 F	1	1	0	0	1	1	0	0	1	0	0	0	0	1	1	0	0	0	0	0	0	1	0	0	0	1	1	0	0	0	0	1	0	0	0	0	0	0	0	0	0	0	0
1488	R	14 day	F	virgin	y[1] w[*]	5 F	1	1	0	0	1	1	0	0	1	0	1	0	0	1	1	1	0	0	0	0	0	1	0	0	0	1	1	0	0	0	0	1	0	0	0	0	0	0	0	1	0	0	0
1489	L	14 day	F	virgin	y[1] w[*]	5 F	1	1	1	1	1	1	0	0	1	0	0	0	0	1	1	0	0	0	0	0	0	1	0	0	0	1	1	0	0	0	0	1	0	0	0	0	0	0	0	0	0	0	0
1490	L	14 day	F	virgin	y[1] w[*]	5 F	1	1	1	1	1	1	0	0	1	0	0	0	0	1	1	0	0	0	0	0	0	1	0	0	0	1	1	0	1	0	0	1	0	0	0	1	0	0	0	1	0	0	0
1491	L	14 day	F	virgin	y[1] w[*]	5 F	1	1	0	0	1	1	0	0	1	0	0	0	0	1	1	0	0	0	0	0	0	1	0	0	0	1	1	0	0	0	0	1	0	0	0	0	0	0	0	0	0	0	0
1492	R	14 day	F	virgin	y[1] w[*]	5 F	1	1	1	1	1	1	0	0	1	0	1	0	0	1	1	1	0	0	0	0	0	1	0	0	0	1	1	0	0	0	0	1	0	0	0	0	0	0	0	1	0	0	0
1493	L	14 day	F	virgin	y[1] w[*]	5 F	1	1	1	0	1	1	0	0	1	0	1	0	0	1	1	1	0	0	0	0	0	1	0	0	0	1	1	0	0	0	0	1	0	0	0	0	0	0	0	0	0	0	0
1494	R	14 day	F	virgin	y[1] w[*]	5 F	1	1	0	1	1	1	0	0	1	0	0	0	0	1	1	1	0	0	0	0	0	1	0	0	0	1	1	0	0	0	0	1	0	0	0	0	0	0	0	0	0	0	0
1495	L	14 day	F	virgin	y[1] w[*]	5 F	1	1	0	0	1	1	0	0	1	0	0	0	0	1	1	1	0	0	0	0	0	1	0	0	0	1	1	0	0	0	0	1	0	0	0	0	0	0	0	0	0	0	0
1496	R	14 day	F	virgin	y[1] w[*]	5 F	1	1	0	1	1	1	0	0	1	0	1	0	0	1	1	0	0	0	0	0	0	1	0	0	0	1	1	0	0	0	0	1	0	0	0	0	0	0	0	0	0	0	0
1497	R	0-2 h	F	virgin	y[1] w[*]	F	1	1	0	0	1	1	0	0	1	0	0	0	0	1	1	1	0	0	0	0	0	1	0	0	0	1	1	0	0	0	0	1	0	0	0	0	0	0	0	0	0	0	0
1498	R	0-2 h	F	virgin	y[1] w[*]	F	1	1	0	1	1	1	0	0	1	0	1	0	0	1	1	0	0	0	0	0	0	1	0	0	0	1	1	0	0	0	0	1	0	0	0	0	0	0	0	0	0	0	0
1499	R	0-2 h	F	virgin	y[1] w[*]	F	1	1	0	1	1	1	0	0	1	0	1	0	0	1	1	0	0	0	0	0	0	1	0	0	0	1	1	0	0	0	0	1	0	0	0	0	0	0	0	0	0	0	0
1500	R	0-2 h	F	virgin	y[1] w[*]	F	1	1	0	0	1	1	0	0	1	0	1	0	0	1	1	0	0	0	0	0	0	1	0	0	0	1	1	0	0	0	0	1	0	0	0	0	0	0	0	1	0	0	0
1501	R	0-2 h	F	virgin	y[1] w[*]	F	1	1	0	0	1	1	0	0	1	0	0	0	0	1	1	0	0	0	0	0	0	1	0	0	0	1	1	0	0	0	0	0	0	0	0	0	0	0	0	1	0	0	0
1502	L	0-2 h	F	virgin	y[1] w[*]	F	1	1	1	1	1	1	0	0	1	0	1	0	0	1	1	0	0	0	0	0	0	1	0	0	0	1	1	0	0	0	0	0	0	0	0	0	0	0	0	0	0	0	0
1503	R	0-2 h	F	virgin	y[1] w[*]	F	1	1	0	1	1	1	0	0	1	0	0	0	0	1	1	0	0	0	0	0	0	1	0	0	0	1	1	0	0	0	0	0	0	0	0	0	0	0	0	0	0	0	0
1504	R	0-2 h	F	virgin	y[1] w[*]	F	1	1	0	0	1	1	0	0	1	0	1	0	0	1	1	0	0	0	0	0	0	1	0	0	0	1	1	0	0	0	0	1	0	0	0	0	0	0	0	1	0	0	0
1505	R	0-2 h	F	virgin	y[1] w[*]	F	1	1	0	1	1	1	0	0	1	0	1	0	0	1	1	1	0	0	0	0	0	1	0	0	0	1	1	0	0	0	0	0	0	0	0	0	0	0	0	1	0	0	0
1506	L	0-2 h	F	virgin	y[1] w[*]	F	1	1	0	0	1	1	0	0	1	0	1	0	0	1	1	0	0	0	0	0	0	1	0	0	0	1	1	0	0	0	0	0	0	0	0	0	0	0	0	0	0	0	0
1507	R	0-2 h	F	virgin	y[1] w[*]	F	1	1	0	0	1	1	0	0	1	0	1	0	0	1	1	0	0	0	0	0	0	1	0	0	0	1	1	0	0	0	0	1	0	0	0	0	0	0	0	0	0	0	0
1508	L	0-2 h	F	virgin	y[1] w[*]	F	1	1	0	0	1	1	0	0	1	0	1	0	0	1	1	0	0	0	0	0	0	1	0	0	0	1	1	0	0	0	0	1	0	0	0	0	0	0	1	1	1	0	0
1509	R	0-2 h	F	virgin	y[1] w[*]	F	1	1	0	0	1	1	0	0	1	0	0	0	0	1	1	1	0	0	0	0	0	1	0	0	0	1	1	0	0	0	0	1	0	0	0	0	0	0	0	0	0	0	0
1510	L	0-2 h	F	virgin	y[1] w[*]	F	1	1	0	0	1	1	0	0	1	0	0	0	0	1	1	0	0	0	0	0	0	1	0	0	0	1	1	0	0	0	0	1	0	0	0	0	0	0	0	1	0	0	0
1511	R	0-2 h	F	virgin	y[1] w[*]	F	1	1	0	0	1	1	0	0	1	0	0	0	0	1	1	0	0	0	0	0	0	1	0	0	0	1	1	0	0	0	0	1	0	0	0	0	0	0	0	1	0	0	0
1512	L	0-2 h	F	virgin	y[1] w[*]	F	1	1	0	0	1	1	0	0	1	0	0	0	0	1	1	1	0	0	0	0	0	1	0	0	0	1	1	0	0	0	0	1	0	0	0	0	0	0	0	1	0	0	0
1513	R	0-2 h	F	virgin	y[1] w[*]	F	1	1	0	1	1	1	0	0	1	0	0	0	0	1	1	0	0	0	0	0	0	1	0	0	0	1	1	0	0	0	0	1	0	0	0	0	0	0	0	1	0	0	0
1514	R	0-2 h	F	virgin	y[1] w[*]	F	1	1	0	1	1	1	0	0	1	0	1	0	0	1	1	1	0	0	0	0	0	1	0	0	0	1	1	0	0	0	0	0	0	0	0	0	0	0	0	0	0	0	0
1515	L	0-2 h	F	virgin	y[1] w[*]	F	1	1	0	0	1	1	0	0	1	0	1	0	0	1	1	0	0	0	0	0	0	1	0	0	0	1	1	0	0	0	0	1	0	0	0	0	0	0	0	1	0	0	0
1516	L	0-2 h	F	virgin	y[1] w[*]	F	1	1	0	1	1	1	0	0	1	0	0	0	0	1	1	0	0	0	0	0	0	1	0	0	0	1	1	0	0	0	0	1	0	0	0	0	0	0	0	0	0	0	0
1517	R	0-2 h	F	virgin	y[1] w[*]	F	1	1	0	0	1	1	0	0	1	0	1	0	0	1	1	0	0	0	0	0	0	1	0	0	0	1	1	0	0	0	0	1	0	0	0	0	0	0	0	0	0	0	0
1518	R	0-2 h	F	virgin	y[1] w[*]	F	1	1	0	1	1	1	0	0	1	0	1	0	0	1	1	0	0	0	0	0	0	1	0	0	0	1	1	0	0	0	0	1	0	0	0	0	0	0	0	0	0	0	0
1519	L	0-2 h	F	virgin	y[1] w[*]	F	1	1	1	1	1	1	0	0	1	0	1	0	0	1	1	0	0	0	0	0	0	1	0	0	0	1	1	0	0	0	0	1	0	0	0	0	0	0	0	0	0	0	0
1520	R	0-2 h	F	virgin	y[1] w[*]	F	1	1	0	1	1	1	0	0	1	0	1	0	0	1	1	0	0	0	0	0	0	1	0	0	0	1	1	0	0	0	0	1	0	0	0	0	0	0	0	0	0	0	0
1521	L	0-2 h	F	virgin	y[1] w[*]	F	1	1	0	0	1	1	0	0	1	0	0	0	0	1	1	0	0	0	0	0	0	1	0	0	0	1	1	0	0	0	0	0	0	0	0	0	0	0	0	0	0	0	0
1522	R	0-2 h	F	virgin	y[1] w[*]	F	1	1	0	0	1	1	0	0	1	0	0	0	0	1	1	0	0	0	0	0	0	1	0	0	0	1	1	0	0	0	0	0	0	0	0	0	0	0	0	0	0	0	0
1523	L	0-2 h	F	virgin	y[1] w[*]	F	1	1	0	1	1	1	0	0	1	0	0	0	0	1	1	1	0	0	0	0	0	1	0	0	0	1	1	0	0	0	0	1	0	0	0	0	0	0	0	0	0	0	0
1524	R	0-2 h	F	virgin	y[1] w[*]	F	1	1	0	0	1	1	0	0	1	0	1	0	0	1	1	0	0	0	0	0	0	1	0	0	0	1	1	0	0	0	0	1	0	0	0	0	0	0	0	0	0	0	0
1525	L	0-2 h	M	virgin	y[1] w[*]	M	1	1	0	1	1	1	0	0	1	0	0	0	0	1	1	1	0	0	0	0	0	1	0	0	0	1	1	0	0	0	0	1	0	0	0	0	0	0	0	0	0	0	0
1526	R	0-2 h	M	virgin	y[1] w[*]	M	1	1	1	1	1	1	0	0	1	0	0	0	0	1	1	0	0	0	0	0	0	1	0	0	0	1	1	0	0	0	0	1	0	0	0	0	0	0	0	0	0	0	0
1527	L	0-2 h	M	virgin	y[1] w[*]	M	1	1	0	0	1	1	0	0	1	0	0	0	0	1	1	0	0	0	0	0	0	1	0	0	0	1	1	0	0	0	0	1	0	0	0	0	0	0	0	0	0	0	0
1528	L	0-2 h	M	virgin	y[1] w[*]	M	1	1	0	0	1	1	0	0	1	0	0	0	0	1	1	0	0	0	0	0	0	1	0	0	0	1	1	0	0	0	0	0	0	0	0	0	0	0	0	0	0	0	0
1529	L	0-2 h	M	virgin	y[1] w[*]	M	1	1	0	0	1	1	0	0	1	0	1	0	0	1	1	0	0	0	0	0	0	1	0	0	0	1	1	0	0	0	0	1	0	0	0	0	0	0	0	0	0	0	0
1530	R	0-2 h	M	virgin	y[1] w[*]	M	1	1	0	1	1	1	0	0	1	0	0	0	0	1	1	1	0	0	0	0	0	1	0	0	0	1	1	0	0	0	0	1	0	0	0	0	0	0	0	0	0	0	0
1531	L	0-2 h	M	virgin	y[1] w[*]	M	1	1	0	1	1	1	0	0	1	0	0	0	0	1	1	0	0	0	0	0	0	1	0	0	0	1	1	0	0	0	0	0	0	0	0	0	0	0	0	0	0	0	0
1532	L	0-2 h	M	virgin	y[1] w[*]	M	1	1	0	1	0	0	0	0	1	0	0	0	0	1	1	0	0	0	0	0	0	1	0	0	0	1	1	0	0	0	0	1	0	0	0	0	0	0	0	0	0	0	0
1533	L	0-2 h	M	virgin	y[1] w[*]	M	1	1	1	0	1	1	0	0	1	0	0	0	0	1	1	0	0	0	0	0	0	1	0	0	0	1	1	0	0	0	0	1	0	0	0	0	0	0	0	0	0	0	0
1534	R	0-2 h	M	virgin	y[1] w[*]	M	1	1	0	0	1	1	0	0	1	0	0	0	0	1	1	0	0	0	0	0	0	1	0	0	0	1	1	0	0	0	0	1	0	0	0	0	0	0	0	0	0	0	0
1535	L	0-2 h	M	virgin	y[1] w[*]	M	1	1	0	0	1	1	0	0	1	0	1	0	0	1	1	0	0	0	0	0	0	1	0	0	0	1	1	0	0	0	0	1	0	0	0	0	0	0	0	0	0	0	0
1536	L	0-2 h	M	virgin	y[1] w[*]	M	1	1	0	0	1	1	0	0	1	0	0	0	0	1	1	0	0	0	0	0	0	1	0	0	0	1	1	0	0	0	0	0	0	0	0	0	0	0	0	0	0	0	0
1537	R	0-2 h	M	virgin	y[1] w[*]	M	1	1	0	0	1	1	0	0	1	0	0	0	0	1	1	0	0	0	0	0	0	1	0	0	0	1	1	0	0	0	0	1	0	0	0	0	0	0	0	0	0	0	0
1538	L	0-2 h	M	virgin	y[1] w[*]	M	1	1	1	0	1	1	0	0	1	0	0	0	0	1	1	0	0	0	0	0	0	1	0	0	0	1	1	0	0	0	0	1	0	0	0	0	0	0	0	0	0	0	0
1539	R	0-2 h	M	virgin	y[1] w[*]	M	1	1	0	0	1	1	0	0	1	0	0	0	0	1	1	0	0	0	0	0	0	1	0	0	0	1	1	0	0	0	0	0	0	0	0	0	0	0	0	1	1	0	0
1540	L	0-2 h	M	virgin	y[1] w[*]	M	1	1	0	0	1	1	0	0	1	0	0	0	0	1	1	0	0	0	0	0	0	1	0	0	0	1	1	0	0	0	0	1	0	0	0	0	0	0	0	0	0	0	0
1541	R	0-2 h	M	virgin	y[1] w[*]	M	0	1	0	1	1	1	0	0	1	0	0	0	0	1	1	0	0	0	0	0	0	1	0	0	0	1	1	0	0	0	0	1	0	0	0	0	0	0	0	0	0	0	0
1542	L	0-2 h	M	virgin	y[1] w[*]	M	1	1	0	1	1	1	0	0	1	0	0	0	0	1	1	0	0	0	0	0	0	1	0	0	0	1	1	0	0	0	0	1	0	0	0	0	0	0	0	1	0	0	0
1543	R	0-2 h	M	virgin	y[1] w[*]	M	1	1	0	1	1	1	0	0	1	0	0	0	0	1	1	0	0	0	0	0	0	1	0	0	0	1	1	0	0	0	0	1	0	0	0	0	0	0	0	0	0	0	0
1544	L	14 day	F	virgin	y[1] w[*]	5 F	1	1	0	1	1	1	0	0	1	0	1	0	0	1	1	0	0	0	0	0	0	1	0	0	0	1	1	0	0	0	0	1	0	0	0	0	0	0	0	1	0	0	0
1545	R	14 day	F	virgin	y[1] w[*]	5 F	1	1	0	0	1	1	0	0	1	0	1	0	0	1	1	0	0	0	1	0	0	1	0	0	0	1	1	0	0	0	0	0	0	0	0	0	0	0	0	0	0	0	0
1546	L	14 day	F	virgin	y[1] w[*]	5 F	1	1	0	1	1	1	0	0	1	0	1	0	0	1	1	0	0	0	0	0	0	1	0	0	0	1	1	0	0	0	0	1	0	0	0	0	0	0	0	0	0	0	0
1547	L	14 day	F	virgin	y[1] w[*]	5 F	1	1	0	1	1	1	0	0	1	0	1	0	0	1	1	1	0	0	0	0	0	1	0	0	0	1	1	0	0	0	0	0	0	0	0	0	0	0	0	0	1	0	0
1548	R	14 day	F	virgin	y[1] w[*]	5 F	1	1	0	1	1	1	0	0	1	0	0	0	0	1	1	0	0	0	0	0	0	1	0	0	0	1	1	0	0	0	0	1	0	0	0	0	0	0	0	0	1	0	0
1549	L	14 day	F	virgin	y[1] w[*]	5 F	1	1	0	1	1	1	0	0	1	0	1	0	0	1	1	1	0	0	0	0	0	1	0	0	0	1	1	0	0	0	0	1	0	0	0	0	0	0	0	0	0	0	0
1550	L	14 day	F	virgin	y[1] w[*]	5 F	1	1	0	1	1	1	0	0	1	0	0	0	0	1	1	0	0	0	0	0	0	1	0	0	0	1	1	0	0	0	0	1	0	0	0	0	0	0	0	0	0	0	0
1551	L	14 day	F	virgin	y[1] w[*]	5 F	1	1	0	1	1	1	0	0	1	0	1	0	0	1	1	0	0	0	0	0	0	1	0	0	0	1	1	0	0	0	0	1	0	0	0	0	0	0	0	0	0	0	0
1552	R	14 day	F	virgin	y[1] w[*]	5 F	1	1	0	1	1	1	0	0	1	0	1	0	0	1	1	0	0	0	0	0	0	1	0	0	0	1	1	0	0	0	0	1	0	0	0	0	0	0	0	0	0	0	0
1553	R	14 day	F	virgin	y[1] w[*]	5 F	1	1	0	0	1	1	0	0	1	0	0	0	0	1	1	0	0	0	0	0	0	1	0	0	0	1	1	0	0	0	0	1	0	0	0	0	0	0	0	1	0	0	0
1554	L	14 day	F	virgin	y[1] w[*]	5 F	1	1	0	1	1	1	0	0	1	0	1	0	0	1	1	0	0	0	0	0	0	1	0	0	0	1	1	0	0	0	0	1	1	0	0	0	0	0	0	0	0	0	0
1555	R	14 day	F	virgin	y[1] w[*]	5 F	1	1	0	0	1	1	0	0	1	0	0	0	0	1	1	0	0	0	0	0	0	1	0	0	0	1	1	0	0	0	0	1	0	0	0	0	0	0	0	1	0	0	0
1556	R	14 day	F	virgin	y[1] w[*]	5 F	1	1	0	0	1	1	0	0	1	0	0	0	0	1	1	0	0	0	1	0	0	1	0	0	0	1	1	0	0	0	0	0	0	0	0	0	0	0	0	0	0	0	0
1557	L	14 day	F	virgin	y[1] w[*]	5 F	1	1	0	1	1	1	0	0	1	0	1	0	0	1	1	0	0	0	0	0	0	1	0	1	0	1	1	0	0	0	0	1	0	0	0	0	0	0	1	0	0	0	0
1558	R	14 day	F	virgin	y[1] w[*]	5 F	1	1	0	0	1	1	0	0	1	0	0	0	0	1	1	1	0	0	0	0	0	1	0	0	0	1	1	0	0	0	0	1	0	0	0	0	0	0	0	1	0	0	0
1559	L	14 day	F	virgin	y[1] w[*]	5 F	1	1	0	0	1	1	0	0	1	0	0	0	0	1	1	0	0	0	0	0	0	1	0	0	0	1	1	0	0	0	0	1	0	0	0	0	0	0	0	0	0	0	0
1560	R	14 day	F	virgin	y[1] w[*]	5 F	1	1	0	0	1	1	0	0	1	0	1	0	0	1	1	1	0	0	0	0	0	1	0	0	0	1	1	0	0	0	0	1	0	0	0	0	0	0	0	0	0	0	0
1561	L	14 day	F	virgin	y[1] w[*]	5 F	1	1	0	0	1	1	0	0	1	0	0	0	0	1	1	0	0	0	0	0	0	1	0	0	0	1	1	0	0	0	0	0	0	0	0	0	0	0	0	1	0	0	0
1562	L	14 day	F	virgin	y[1] w[*]	5 F	1	1	1	1	1	1	0	0	1	0	1	0	0	1	1	0	0	0	0	0	0	1	0	0	0	1	1	0	0	0	0	1	0	0	0	0	0	0	0	0	0	0	0
1563	L	14 day	F	virgin	y[1] w[*]	5 F	1	1	0	1	1	1	0	0	1	0	1	0	0	1	1	1	0	0	0	0	0	1	0	0	0	1	1	0	0	0	0	1	0	0	0	0	0	0	0	0	0	0	0
1564	L	14 day	F	virgin	y[1] w[*]	5 F	1	1	0	1	1	1	0	0	1	0	0	0	0	1	1	0	0	0	0	0	0	1	0	0	0	1	1	0	0	0	0	1	0	0	0	0	0	0	0	0	0	0	0
1565	L	14 day	F	virgin	y[1] w[*]	5 F	1	1	0	1	1	1	0	0	1	0	1	0	0	1	1	1	0	0	0	0	0	1	0	0	0	1	1	0	0	0	0	1	0	0	0	0	0	0	0	0	1	0	0
1566	R	14 day	F	virgin	y[1] w[*]	5 F	1	1	0	1	1	1	0	0	1	0	1	0	0	1	1	1	0	0	0	0	0	1	0	0	0	1	1	0	0	0	0	0	0	0	0	0	0	0	0	0	0	0	0
1567	L	14 day	F	virgin	y[1] w[*]	5 F	1	1	0	0	1	1	0	0	1	0	0	0	0	1	1	0	0	0	0	0	0	1	0	0	0	1	1	0	0	0	0	1	0	0	0	0	0	0	0	0	0	0	0
1568	R	14 day	F	virgin	y[1] w[*]	5 F	1	1	0	0	1	1	0	0	1	0	1	0	0	1	1	0	0	0	0	0	0	1	0	0	0	1	1	0	0	0	0	1	0	0	0	0	0	0	0	0	0	0	0
1569	R	14 day	F	virgin	y[1] w[*]	5 F	1	1	0	1	1	1	0	0	1	0	0	0	0	1	1	0	0	0	0	0	0	1	0	0	0	1	1	0	0	0	0	1	0	0	0	0	0	0	0	0	1	0	0
1570	R	14 day	F	virgin	y[1] w[*]	5 F	1	1	0	0	1	1	0	0	1	0	1	0	0	1	1	0	0	0	0	0	0	1	0	0	0	1	1	0	0	1	0	1	0	0	0	0	0	0	1	0	0	0	0
1571	L	14 day	F	virgin	y[1] w[*]	5 F	1	1	0	1	1	1	0	0	1	0	1	0	0	1	1	0	0	0	0	0	0	1	0	0	0	1	1	0	0	0	0	1	0	0	0	0	0	0	0	1	0	0	0
1572	R	14 day	F	virgin	y[1] w[*]	5 F	1	1	0	1	1	1	0	0	1	0	0	0	0	1	1	0	0	0	0	0	0	1	0	0	0	1	1	0	0	0	0	1	0	0	0	0	0	0	0	1	0	0	0
1573	R	14 day	F	virgin	y[1] w[*]	5 F	1	1	0	1	1	1	0	0	1	0	0	0	0	1	1	0	0	0	0	0	0	1	0	0	0	1	1	0	0	0	0	1	0	0	0	0	0	0	0	1	0	0	0
1574	L	14 day	F	non-virgin	y[1] w[*]	5 F + 3 M (bol[1], fertile)	1	1	0	0	1	1	0	0	1	0	0	0	0	1	1	0	0	0	0	0	0	1	0	0	0	1	1	0	0	0	0	1	0	0	0	0	0	0	0	0	0	0	0
1575	R	14 day	F	non-virgin	y[1] w[*]	5 F + 3 M (bol[1], fertile)	1	1	1	1	1	1	0	0	1	0	1	0	0	1	1	1	0	0	0	0	0	1	0	0	0	1	1	0	0	0	0	1	0	0	0	0	0	0	0	0	0	0	0
1576	L	14 day	F	non-virgin	y[1] w[*]	5 F + 3 M (bol[1], fertile)	1	1	0	0	1	1	0	0	1	0	1	0	0	1	1	0	0	0	0	0	0	1	0	0	0	1	1	0	0	0	0	1	0	0	0	0	0	0	0	0	0	0	0
1577	R	14 day	F	non-virgin	y[1] w[*]	5 F + 3 M (bol[1], fertile)	1	1	0	1	1	1	0	0	1	0	0	0	0	1	1	1	0	0	0	0	0	1	0	0	0	1	1	0	0	0	0	1	0	0	0	0	0	0	0	0	0	0	0
1578	L	14 day	F	non-virgin	y[1] w[*]	5 F + 3 M (bol[1], fertile)	1	1	0	1	1	1	0	0	1	0	1	0	0	1	1	0	0	0	0	0	0	1	0	0	0	1	1	0	0	0	0	1	0	0	0	0	0	0	0	0	0	0	0
1579	R	14 day	F	non-virgin	y[1] w[*]	5 F + 3 M (bol[1], fertile)	1	1	1	1	1	1	0	0	1	0	1	0	0	1	1	1	0	0	0	0	0	1	0	0	0	1	1	0	0	0	0	1	0	0	0	0	0	0	0	0	1	0	0
1580	L	14 day	F	non-virgin	y[1] w[*]	5 F + 3 M (bol[1], fertile)	1	1	0	1	1	1	0	0	1	0	0	0	0	1	1	0	0	0	0	0	0	1	0	0	0	1	1	0	0	0	0	1	0	0	0	0	0	0	0	1	0	0	0
1581	R	14 day	F	non-virgin	y[1] w[*]	5 F + 3 M (bol[1], fertile)	1	1	0	1	1	1	0	0	1	0	0	0	1	1	1	1	0	0	0	0	0	1	0	1	0	1	1	0	0	0	0	1	0	0	0	0	0	0	1	1	0	0	0
1582	L	14 day	F	non-virgin	y[1] w[*]	5 F + 3 M (bol[1], fertile)	1	1	0	0	1	1	0	0	1	0	0	0	0	1	1	0	0	0	0	0	0	1	0	0	0	1	1	0	0	0	0	1	0	0	0	0	0	0	0	0	0	0	0
1583	L	14 day	F	non-virgin	y[1] w[*]	5 F + 3 M (bol[1], fertile)	1	1	1	1	1	1	0	0	1	0	1	0	0	1	1	1	0	0	0	0	0	1	0	0	0	1	1	0	0	0	0	1	0	0	0	0	0	0	0	1	0	0	0
1584	R	14 day	F	non-virgin	y[1] w[*]	5 F + 3 M (bol[1], fertile)	1	1	0	1	1	1	0	0	1	0	1	0	0	1	1	1	0	0	0	0	0	1	0	0	0	1	1	0	0	0	0	1	0	0	0	0	0	0	0	1	0	0	0
1585	L	14 day	F	non-virgin	y[1] w[*]	5 F + 3 M (bol[1], fertile)	1	1	0	0	1	1	0	0	1	0	1	0	0	1	1	1	0	0	0	0	0	1	0	0	0	1	1	0	0	0	0	1	0	0	0	0	0	0	0	1	0	0	0
1586	L	14 day	F	non-virgin	y[1] w[*]	5 F + 3 M (bol[1], fertile)	1	1	0	1	1	1	0	0	1	0	0	0	0	1	1	1	0	0	0	0	0	1	0	0	0	1	1	0	0	0	0	1	0	0	0	0	0	0	0	0	0	0	0
1587	R	14 day	F	non-virgin	y[1] w[*]	5 F + 3 M (bol[1], fertile)	1	1	0	0	1	1	0	0	1	0	0	0	0	1	1	0	0	0	0	0	0	1	0	0	0	1	1	0	0	0	0	0	0	0	0	0	0	0	0	1	0	0	0
1588	R	14 day	F	non-virgin	y[1] w[*]	5 F + 3 M (bol[1], fertile)	1	1	0	1	1	1	0	0	1	0	1	0	0	1	1	0	0	0	0	0	0	1	0	0	0	1	1	0	0	0	0	1	0	0	0	0	0	0	0	1	0	0	0
1589	L	14 day	F	non-virgin	y[1] w[*]	5 F + 3 M (bol[1], fertile)	1	1	0	0	1	1	0	0	1	0	0	0	0	1	1	0	0	0	0	0	0	1	0	0	0	1	1	0	0	0	0	1	0	0	0	0	0	0	0	0	0	0	0
1590	L	14 day	F	non-virgin	y[1] w[*]	5 F + 3 M (bol[1], fertile)	1	1	0	1	1	1	0	0	1	0	1	0	0	1	1	1	0	0	0	0	0	1	0	0	0	1	1	0	0	0	0	1	0	0	0	0	0	0	0	0	0	0	0
1591	L	14 day	F	non-virgin	y[1] w[*]	5 F + 3 M (bol[1], fertile)	1	1	0	0	1	1	0	0	1	0	0	0	0	1	1	1	0	0	0	0	0	1	0	0	0	1	1	0	0	0	0	1	0	0	0	0	0	0	0	0	0	0	0
1592	R	14 day	F	non-virgin	y[1] w[*]	5 F + 3 M (bol[1], fertile)	1	1	0	1	1	1	0	0	1	0	0	0	0	1	1	0	0	0	0	0	0	1	0	0	0	1	1	0	0	0	0	1	0	0	0	0	0	0	0	0	0	0	0
1593	L	14 day	F	non-virgin	y[1] w[*]	5 F + 3 M (bol[1], fertile)	1	1	1	0	1	1	0	0	1	0	1	0	0	1	1	0	0	0	0	0	0	1	0	0	0	1	1	0	0	0	0	1	0	0	0	0	0	0	0	0	0	0	0
1594	R	14 day	F	non-virgin	y[1] w[*]	5 F + 3 M (bol[1], fertile)	1	1	0	0	1	1	0	0	1	0	1	0	0	1	1	0	0	0	0	0	0	1	0	0	0	1	1	0	0	0	0	1	0	0	0	0	0	0	0	1	1	0	0
1595	L	14 day	F	non-virgin	y[1] w[*]	5 F + 3 M (bol[1], fertile)	1	1	0	1	1	1	0	0	1	0	1	0	0	1	1	0	0	0	0	0	0	1	0	0	0	1	1	0	0	0	0	0	0	0	0	0	0	0	0	0	0	0	0
1596	L	14 day	F	non-virgin	y[1] w[*]	5 F + 3 M (bol[1], fertile)	1	1	0	1	1	1	0	0	1	0	0	0	0	1	1	0	0	0	0	0	0	1	0	0	0	1	1	0	0	0	0	1	0	0	0	0	0	0	0	1	1	0	0
1597	L	14 day	F	non-virgin	y[1] w[*]	5 F + 3 M (bol[1], fertile)	1	1	0	1	1	1	0	0	1	0	1	0	0	1	1	0	0	0	0	0	0	1	0	0	0	1	1	0	0	0	0	1	0	0	0	0	0	0	0	0	0	0	0
1598	R	14 day	F	non-virgin	y[1] w[*]	5 F + 3 M (bol[1], fertile)	1	1	0	0	1	1	0	0	1	0	1	0	0	1	1	0	0	0	0	0	0	1	0	0	0	1	1	0	0	0	0	0	0	0	0	0	0	0	0	0	0	0	0
1599	R	14 day	F	non-virgin	y[1] w[*]	5 F + 3 M (bol[1], fertile)	1	1	1	0	1	1	0	0	1	0	0	0	0	1	1	0	0	0	0	0	0	1	0	0	0	1	1	0	0	0	0	0	0	0	0	0	0	0	0	0	0	0	0
1600	L	14 day	F	non-virgin	y[1] w[*]	5 F + 3 M (bol[1], fertile)	1	1	0	1	1	1	0	0	1	0	0	0	0	1	1	1	0	0	0	0	0	1	0	0	0	1	1	0	0	0	0	1	0	0	0	0	0	0	0	0	0	0	0
1601	L	14 day	F	non-virgin	y[1] w[*]	5 F + 3 M (bol[1], fertile)	1	1	0	1	1	1	0	0	1	0	1	0	0	1	1	0	0	0	0	0	0	1	0	0	0	1	1	0	0	0	0	1	0	0	0	0	0	0	0	1	1	0	0
1602	L	14 day	F	non-virgin	y[1] w[*]	5 F + 3 M (bol[1], fertile)	1	1	0	1	1	1	0	0	1	0	0	0	0	1	1	0	0	0	0	0	0	1	0	0	0	1	1	0	0	0	0	0	0	0	0	0	0	0	0	0	0	0	0
1603	R	14 day	F	non-virgin	y[1] w[*]	5 F + 3 M (bol[1], fertile)	1	1	1	1	1	1	0	0	1	0	1	0	0	1	1	0	0	0	0	0	0	1	0	0	0	1	1	0	0	0	0	0	0	0	0	0	0	0	0	0	0	0	0
1604	R	14 day	F	non-virgin	y[1] w[*]	5 F + 3 M (bol[1], fertile)	1	1	0	0	1	1	0	0	1	0	0	0	0	1	1	0	0	0	0	0	0	1	0	0	0	1	1	0	0	0	0	0	0	0	0	0	0	0	0	0	0	0	0
1605	L	14 day	F	non-virgin	y[1] w[*]	5 F + 3 M (Oregon-R)	1	1	0	1	1	1	0	0	1	0	1	0	0	1	1	0	0	0	0	0	0	1	0	0	0	1	1	0	0	0	0	0	0	0	0	0	0	0	0	0	0	0	0
1606	R	14 day	F	non-virgin	y[1] w[*]	5 F + 3 M (Oregon-R)	1	1	0	0	1	1	0	0	1	0	1	0	0	1	1	0	0	0	0	0	0	1	0	0	0	1	1	0	0	0	0	0	0	0	0	0	0	0	0	1	0	0	0
1607	L	14 day	F	non-virgin	y[1] w[*]	5 F + 3 M (Oregon-R)	1	1	0	1	1	1	0	0	1	0	0	0	0	1	1	1	0	0	0	0	0	1	0	0	0	1	1	0	0	0	0	1	0	0	0	0	0	0	0	0	0	0	0
1608	L	14 day	F	non-virgin	y[1] w[*]	5 F + 3 M (Oregon-R)	1	1	0	0	1	1	0	0	1	0	0	0	0	1	1	0	0	0	0	0	0	1	0	0	0	1	1	0	0	0	0	1	0	0	0	0	0	0	0	0	0	0	0
1609	R	14 day	F	non-virgin	y[1] w[*]	5 F + 3 M (Oregon-R)	1	1	0	1	1	1	0	0	1	0	1	0	0	1	1	0	0	0	0	0	0	1	0	0	0	1	1	0	0	0	0	1	0	0	0	0	0	0	0	0	0	0	0
1610	L	14 day	F	non-virgin	y[1] w[*]	5 F + 3 M (Oregon-R)	1	1	1	1	1	1	0	0	1	0	1	0	0	1	1	1	0	0	0	0	0	1	0	0	0	1	1	0	0	0	0	0	0	0	0	0	0	0	0	1	0	0	0
1611	R	14 day	F	non-virgin	y[1] w[*]	5 F + 3 M (Oregon-R)	1	1	0	1	1	1	0	0	1	0	1	0	0	1	1	1	0	0	1	0	0	1	0	0	0	1	1	0	0	0	0	1	0	0	0	0	0	0	0	0	0	0	0
1612	L	14 day	F	non-virgin	y[1] w[*]	5 F + 3 M (Oregon-R)	1	1	0	0	1	1	0	0	1	0	1	0	0	1	1	1	0	0	0	0	0	1	0	0	0	1	1	0	0	0	0	1	0	0	0	0	0	0	0	0	0	0	0
1613	R	14 day	F	non-virgin	y[1] w[*]	5 F + 3 M (Oregon-R)	1	1	0	1	1	1	0	0	1	0	1	0	0	1	1	0	0	0	0	0	0	1	0	0	0	1	1	0	0	0	0	1	0	0	0	0	0	0	0	0	0	0	0
1614	R	14 day	F	non-virgin	y[1] w[*]	5 F + 3 M (Oregon-R)	1	1	0	0	1	1	0	0	1	0	0	0	0	1	1	0	0	0	0	0	0	1	0	0	0	1	1	0	0	0	0	0	0	0	0	0	0	0	0	1	0	0	0
1615	R	14 day	F	non-virgin	y[1] w[*]	5 F + 3 M (Oregon-R)	1	1	0	1	1	1	0	0	1	0	0	0	0	1	1	0	0	0	0	0	0	1	0	0	0	1	1	0	0	0	0	1	0	0	0	0	0	0	0	0	0	0	0
1616	R	14 day	F	non-virgin	y[1] w[*]	5 F + 3 M (Oregon-R)	1	1	0	0	1	1	0	0	1	0	1	0	0	1	1	0	0	0	0	0	0	1	0	0	0	1	1	0	0	0	0	1	0	0	0	0	0	0	0	0	0	0	0
1617	R	14 day	F	non-virgin	y[1] w[*]	5 F + 3 M (Oregon-R)	1	1	0	1	1	1	0	0	1	0	0	0	0	1	1	1	0	0	1	0	0	1	0	0	0	1	1	0	0	0	0	1	0	0	0	0	0	0	0	0	0	0	0
1618	L	14 day	F	non-virgin	y[1] w[*]	5 F + 3 M (Oregon-R)	1	1	0	1	1	1	0	0	1	0	1	0	0	1	1	1	0	0	0	0	0	1	0	0	0	1	1	0	0	0	0	1	0	0	0	0	0	0	0	0	0	0	0
1619	L	14 day	F	non-virgin	y[1] w[*]	5 F + 3 M (Oregon-R)	1	1	0	1	1	1	0	0	1	0	1	0	0	1	1	0	0	0	0	0	0	1	0	0	0	1	1	0	0	0	0	1	0	0	0	0	0	0	0	0	0	0	0
1620	L	14 day	F	non-virgin	y[1] w[*]	5 F + 3 M (Oregon-R)	1	1	0	0	1	1	0	0	1	0	0	0	0	1	1	0	0	0	0	0	0	1	0	0	0	1	1	0	0	0	0	1	0	0	0	0	0	0	0	1	0	0	0
1621	R	14 day	F	non-virgin	y[1] w[*]	5 F + 3 M (Oregon-R)	1	1	0	1	1	1	0	0	1	0	0	0	0	1	1	0	0	0	1	0	0	1	0	0	0	1	1	0	0	0	0	0	0	0	0	0	0	0	0	0	0	0	0
1622	L	14 day	F	non-virgin	y[1] w[*]	5 F + 3 M (Oregon-R)	1	1	0	1	1	1	0	0	1	0	1	0	0	1	1	0	0	0	0	0	0	1	0	0	0	1	1	0	0	0	0	1	0	0	0	0	0	0	1	1	1	0	0
1623	R	14 day	F	non-virgin	y[1] w[*]	5 F + 3 M (Oregon-R)	1	1	0	0	1	1	0	0	1	0	0	0	0	1	1	1	0	0	0	0	0	1	0	0	0	1	1	0	0	0	0	1	0	0	0	0	0	0	0	0	0	0	0
1624	R	14 day	F	non-virgin	y[1] w[*]	5 F + 3 M (Oregon-R)	1	1	0	1	1	1	0	0	1	0	1	0	0	1	1	0	0	0	0	0	0	1	0	0	0	1	1	0	0	0	0	1	0	0	0	0	0	0	0	1	0	0	0
1625	L	14 day	F	non-virgin	y[1] w[*]	5 F + 3 M (Oregon-R)	1	1	1	1	1	1	0	0	1	0	1	0	0	1	1	0	0	0	0	0	0	1	0	0	0	1	1	0	0	0	0	1	0	0	0	0	0	0	0	0	0	0	0
1626	L	14 day	F	non-virgin	y[1] w[*]	5 F + 3 M (Oregon-R)	1	1	0	1	1	1	0	0	1	0	1	0	0	1	1	0	0	0	0	0	0	1	0	0	0	1	1	0	0	0	0	1	0	0	0	0	0	0	0	0	0	0	0
1627	L	14 day	F	non-virgin	y[1] w[*]	5 F + 3 M (Oregon-R)	1	1	1	1	1	1	0	0	1	0	0	0	0	1	1	0	0	0	0	0	0	1	0	0	0	1	1	0	0	0	0	0	0	0	0	0	0	0	0	0	0	0	0
1628	L	14 day	F	non-virgin	y[1] w[*]	5 F + 3 M (Oregon-R)	1	1	0	0	1	1	0	0	1	0	1	0	0	1	1	1	0	0	0	0	0	1	0	0	0	1	1	0	1	0	0	1	0	0	0	1	0	0	0	1	1	0	0
1629	R	14 day	F	non-virgin	y[1] w[*]	5 F + 3 M (Oregon-R)	1	1	0	0	1	1	0	0	1	0	1	0	0	1	1	1	0	0	1	0	0	1	0	0	0	1	1	0	0	0	0	1	0	0	0	0	0	0	0	0	0	0	0
1630	L	14 day	F	non-virgin	y[1] w[*]	5 F + 3 M (Oregon-R)	1	0	0	0	1	1	0	0	1	0	0	0	0	1	1	0	0	0	0	0	0	1	0	0	0	1	1	0	0	0	0	1	0	0	0	0	0	0	0	0	0	0	0
1631	L	14 day	F	non-virgin	y[1] w[*]	5 F + 3 M (Oregon-R)	1	1	1	0	1	1	0	0	1	0	1	0	0	1	1	0	0	0	0	0	0	1	0	0	0	1	1	0	0	0	0	1	0	0	0	0	0	0	0	0	0	0	0
1632	R	14 day	F	non-virgin	y[1] w[*]	5 F + 3 M (Oregon-R)	1	1	0	0	1	1	0	0	1	0	0	0	0	1	1	0	0	0	0	0	0	1	0	0	0	1	1	0	0	0	0	1	0	0	0	0	0	0	0	0	1	0	0
1633	L	14 day	F	non-virgin	y[1] w[*]	5 F + 3 M (Oregon-R)	1	1	0	1	1	1	0	0	1	0	1	0	0	1	1	0	0	0	0	0	0	1	0	1	0	1	1	0	0	0	0	1	0	0	0	0	0	0	0	0	0	0	0
1634	R	14 day	F	non-virgin	y[1] w[*]	5 F + 3 M (Oregon-R)	1	1	1	1	1	1	0	0	1	0	0	0	0	1	1	0	0	0	0	0	0	1	0	0	0	1	1	0	0	0	0	1	0	0	0	0	0	0	0	0	0	0	0
1635	L	14 day	F	non-virgin	y[1] w[*]	5 F + 3 M (Oregon-R)	1	1	0	1	1	1	0	0	1	0	0	0	0	1	1	0	0	0	0	0	0	1	0	0	0	1	1	0	0	0	0	1	0	0	0	0	0	0	0	1	0	0	0
1636	L	14 day	F	non-virgin	y[1] w[*]	5 F + 3 M (Oregon-R)	1	1	0	1	1	1	0	0	1	0	1	0	0	1	1	1	0	0	0	0	0	1	0	0	0	1	1	0	0	0	0	1	0	0	0	0	0	0	0	0	0	0	0
1637	R	14 day	F	non-virgin	y[1] w[*]	5 F + 3 M (Oregon-R)	1	1	0	1	1	1	0	0	1	0	1	0	0	1	1	1	0	0	0	0	0	1	0	0	0	1	1	0	0	0	0	1	0	0	0	0	0	0	0	0	0	0	0
1638	R	14 day	F	non-virgin	y[1] w[*]	5 F + 3 M (Oregon-R)	1	1	0	0	1	1	0	0	1	0	0	0	0	1	1	0	0	0	0	0	0	1	0	0	0	1	1	0	0	0	0	0	0	0	0	0	0	0	0	0	0	0	0
1639	L	14 day	F	non-virgin	y[1] w[*]	5 F + 3 M (Oregon-R)	1	1	0	1	1	1	0	0	1	0	0	0	0	1	1	0	0	0	0	0	0	1	0	0	0	1	1	0	0	0	0	1	0	0	0	0	0	0	0	0	0	0	0
1640	R	14 day	F	non-virgin	y[1] w[*]	5 F + 3 M (Oregon-R)	1	1	0	0	1	1	0	0	1	0	0	0	0	1	1	0	0	0	0	0	0	1	0	0	0	1	1	0	0	0	0	1	0	0	0	0	0	0	0	1	0	0	0
1641	L	14 day	F	non-virgin	y[1] w[*]	5 F + 3 M (Oregon-R)	1	1	0	0	1	1	0	0	1	0	1	0	0	1	1	0	0	0	0	0	0	0	0	0	0	1	1	0	0	0	0	1	0	0	0	0	0	0	0	1	0	0	0
1642	L	14 day	F	non-virgin	y[1] w[*]	5 F + 3 M (Oregon-R)	1	1	0	1	1	1	0	0	1	0	0	0	0	1	1	0	0	0	0	0	0	1	0	0	0	1	1	0	0	0	0	1	0	0	0	0	0	0	0	0	0	0	0
1643	L	14 day	F	non-virgin	y[1] w[*]	5 F + 3 M (Oregon-R)	1	1	0	1	1	1	0	0	1	0	1	0	0	1	1	1	0	0	0	0	0	1	0	0	0	1	1	0	0	0	0	1	0	0	0	0	0	0	0	0	0	0	0
1644	R	14 day	F	non-virgin	y[1] w[*]	5 F + 3 M (Oregon-R)	1	1	0	1	1	1	0	0	1	0	0	0	0	1	1	0	0	0	0	0	0	1	0	0	0	1	1	0	0	0	0	1	0	0	0	0	0	0	0	0	0	0	0
1645	L	14 day	F	non-virgin	y[1] w[*]	5 F + 3 M (Oregon-R)	1	1	0	1	1	1	0	0	1	0	0	0	0	1	1	0	0	0	0	0	0	1	0	0	0	1	1	0	0	0	0	1	0	0	0	0	0	0	0	0	0	0	0
1646	R	14 day	F	non-virgin	y[1] w[*]	5 F + 3 M (Oregon-R)	1	1	0	1	1	1	0	0	1	0	1	0	0	1	1	0	0	0	0	0	0	1	0	0	0	1	1	0	0	0	0	1	0	0	0	0	0	0	0	1	1	0	0
1647	L	14 day	F	non-virgin	y[1] w[*]	5 F + 3 M (Oregon-R)	1	1	0	1	1	1	0	0	1	0	0	0	0	1	1	0	0	0	0	0	0	1	0	0	0	1	1	0	0	0	0	0	0	0	0	0	0	0	0	0	0	0	0
1648	R	14 day	F	non-virgin	y[1] w[*]	5 F + 3 M (Oregon-R) + yeast paste	1	1	0	0	1	1	0	0	1	0	1	0	0	1	1	1	0	0	1	0	0	1	0	0	0	1	1	0	0	0	0	1	0	0	0	0	0	0	0	0	0	0	0
1649	L	14 day	F	non-virgin	y[1] w[*]	5 F + 3 M (Oregon-R) + yeast paste	1	1	0	1	1	1	0	0	1	0	0	0	0	1	1	0	0	0	0	0	0	1	0	0	0	1	1	0	0	0	0	1	0	0	0	0	0	0	0	0	0	0	0
1650	L	14 day	F	non-virgin	y[1] w[*]	5 F + 3 M (Oregon-R) + yeast paste	1	1	0	1	1	1	0	0	1	0	0	0	0	1	1	0	0	0	0	0	0	1	0	0	0	1	1	0	0	0	0	1	0	0	0	0	0	0	0	0	0	0	0
1651	R	14 day	F	non-virgin	y[1] w[*]	5 F + 3 M (Oregon-R) + yeast paste	1	1	0	0	1	1	0	0	1	0	0	0	0	1	1	0	0	0	0	0	0	1	0	0	0	1	1	0	0	0	0	1	0	0	0	0	0	0	0	0	0	0	0
1652	R	14 day	F	non-virgin	y[1] w[*]	5 F + 3 M (Oregon-R) + yeast paste	1	1	0	0	1	1	0	0	1	0	1	0	0	1	1	0	0	0	0	0	0	1	0	0	0	1	1	0	0	0	0	0	0	0	0	0	0	0	0	0	0	0	0
1653	L	14 day	F	non-virgin	y[1] w[*]	5 F + 3 M (Oregon-R) + yeast paste	1	1	0	1	1	1	0	0	1	0	0	0	0	1	1	0	0	0	0	0	0	1	0	0	0	1	1	0	0	0	0	1	0	0	0	0	0	0	0	0	0	0	0
1654	L	14 day	F	non-virgin	y[1] w[*]	5 F + 3 M (Oregon-R) + yeast paste	1	1	0	1	1	1	0	0	1	0	1	0	0	1	1	0	0	0	0	0	0	1	0	0	0	1	1	0	0	0	0	0	0	0	0	0	0	0	0	0	0	0	0
1655	R	14 day	F	non-virgin	y[1] w[*]	5 F + 3 M (Oregon-R) + yeast paste	1	0	0	0	1	1	0	0	1	0	1	0	0	1	1	1	0	0	0	0	0	1	0	0	0	1	1	0	0	0	0	1	0	0	0	0	0	0	0	0	0	0	0
1656	L	14 day	F	non-virgin	y[1] w[*]	5 F + 3 M (Oregon-R) + yeast paste	1	1	0	1	1	1	0	0	1	0	0	0	0	1	1	0	0	0	0	0	0	1	0	0	0	1	1	0	0	0	0	0	0	0	0	0	0	0	0	0	0	0	0
1657	R	14 day	F	non-virgin	y[1] w[*]	5 F + 3 M (Oregon-R) + yeast paste	1	1	1	1	1	1	0	0	1	0	0	0	0	1	1	0	0	0	0	0	0	1	0	0	0	1	1	0	0	0	0	1	0	0	0	0	0	0	0	0	0	0	0
1658	R	14 day	F	non-virgin	y[1] w[*]	5 F + 3 M (Oregon-R) + yeast paste	1	1	0	0	1	1	0	0	1	0	1	0	0	1	1	0	0	0	0	0	0	1	0	0	0	1	1	0	0	0	0	1	0	0	0	0	0	0	0	0	0	0	0
1659	L	14 day	F	non-virgin	y[1] w[*]	5 F + 3 M (Oregon-R) + yeast paste	1	1	0	0	1	1	0	0	1	0	0	0	0	1	1	0	0	0	0	0	0	1	0	0	0	1	1	0	0	0	0	1	0	0	0	0	0	0	1	1	0	0	0
1660	L	14 day	F	non-virgin	y[1] w[*]	5 F + 3 M (Oregon-R) + yeast paste	1	1	1	1	1	1	0	0	1	0	0	0	0	1	1	0	0	0	0	0	0	1	0	0	0	1	1	0	0	0	0	1	0	0	0	0	0	0	0	0	0	0	0
1661	L	14 day	F	non-virgin	y[1] w[*]	5 F + 3 M (Oregon-R) + yeast paste	1	1	1	1	1	1	0	0	1	0	1	0	0	1	1	1	0	0	0	0	0	1	0	0	0	1	1	0	0	0	0	1	0	0	0	0	0	0	0	1	0	0	0
1662	L	14 day	F	non-virgin	y[1] w[*]	5 F + 3 M (Oregon-R) + yeast paste	1	1	0	0	1	1	0	0	1	0	0	0	0	1	1	0	0	0	0	0	0	1	0	0	0	1	1	0	0	0	0	1	0	0	0	0	0	0	0	0	0	0	0
1663	L	14 day	F	non-virgin	y[1] w[*]	5 F + 3 M (Oregon-R) + yeast paste	1	1	0	1	1	1	0	0	1	0	1	0	0	1	1	1	0	0	0	0	0	1	0	0	0	1	1	0	0	0	0	1	0	0	0	0	0	0	0	0	0	0	0
1664	R	14 day	F	non-virgin	y[1] w[*]	5 F + 3 M (Oregon-R) + yeast paste	1	1	0	0	1	1	0	0	1	0	1	0	0	1	1	0	0	0	0	0	0	1	0	0	0	1	1	0	0	0	0	1	0	0	0	0	0	0	0	0	0	0	0
1665	L	14 day	F	non-virgin	y[1] w[*]	5 F + 3 M (Oregon-R) + yeast paste	1	1	0	0	1	1	0	0	1	0	1	0	0	1	1	0	0	0	0	0	0	1	0	0	0	1	1	0	0	0	0	1	0	0	0	0	0	0	0	0	0	0	0
1666	R	14 day	F	non-virgin	y[1] w[*]	5 F + 3 M (Oregon-R) + yeast paste	1	1	1	1	1	1	0	0	1	0	1	0	0	1	1	0	0	0	0	0	0	1	0	0	0	1	1	0	0	0	0	1	0	0	0	0	0	0	0	1	0	0	0
1667	L	14 day	F	non-virgin	y[1] w[*]	5 F + 3 M (Oregon-R) + yeast paste	1	1	0	0	1	1	0	0	1	0	0	0	0	1	1	0	0	0	0	0	0	1	0	0	0	1	1	0	0	0	0	1	0	0	0	0	0	0	0	1	0	0	0
1668	L	14 day	F	virgin	y[1] w[*]	5 F	1	1	0	1	1	1	0	0	1	0	1	0	0	1	1	1	0	0	0	0	0	1	0	0	0	1	1	0	0	0	0	1	0	0	0	0	0	0	0	0	0	0	0
1669	L	14 day	F	virgin	y[1] w[*]	5 F	1	1	0	1	1	1	0	0	1	0	1	0	0	1	1	1	0	0	0	0	0	1	0	0	0	1	1	0	0	0	0	1	0	0	0	0	0	0	0	0	0	0	0
1670	L	14 day	F	virgin	y[1] w[*]	5 F	1	1	1	1	1	1	0	0	1	0	0	0	0	1	1	1	0	0	0	0	0	1	0	0	0	1	1	0	0	0	0	0	0	0	0	0	0	0	0	0	0	0	0
1671	L	14 day	F	virgin	y[1] w[*]	5 F	1	1	1	1	1	1	0	0	1	0	0	0	0	1	1	1	0	0	0	0	0	1	0	0	0	1	1	0	0	0	0	1	0	0	0	0	0	0	0	0	0	0	0
1672	R	14 day	F	virgin	y[1] w[*]	5 F	1	1	0	0	1	1	0	0	1	0	1	0	0	1	1	1	0	0	0	0	0	1	0	0	0	1	1	0	0	0	0	1	0	0	0	0	0	0	0	0	0	0	0
1673	L	14 day	F	virgin	y[1] w[*]	5 F	1	1	0	0	1	1	0	0	1	0	1	0	0	1	1	0	0	0	0	0	0	1	0	0	0	1	1	0	0	0	0	1	0	0	0	0	0	0	0	0	0	0	0
1674	R	14 day	F	virgin	y[1] w[*]	5 F	1	1	0	1	1	1	0	0	1	0	1	0	0	1	1	1	0	0	1	0	0	1	0	0	0	1	1	0	0	0	0	1	0	0	0	0	0	0	0	0	0	0	0
1675	L	14 day	F	virgin	y[1] w[*]	5 F	1	1	0	1	1	1	0	0	1	0	0	0	0	1	1	1	0	0	1	0	0	1	0	0	0	1	1	0	0	0	0	1	0	0	0	0	0	0	0	0	0	0	0
1676	L	14 day	F	virgin	y[1] w[*]	5 F	1	1	0	1	1	1	0	0	1	0	0	0	0	1	1	1	0	0	0	0	0	1	0	0	0	1	1	0	0	0	0	1	0	0	0	0	0	0	0	0	0	0	0
1677	L	14 day	F	virgin	y[1] w[*]	5 F	1	1	0	0	1	1	0	0	1	0	1	0	0	1	1	0	0	0	0	0	0	1	0	0	0	1	1	0	0	0	0	1	0	0	0	0	0	0	0	0	0	0	0
1678	R	14 day	F	virgin	y[1] w[*]	5 F	1	1	0	0	1	1	0	0	1	0	0	0	0	1	1	0	0	0	0	0	0	1	0	0	0	1	1	0	0	0	0	0	0	0	0	0	0	0	0	0	0	0	0
1679	L	14 day	F	virgin	y[1] w[*]	5 F	1	1	0	1	1	1	0	0	1	0	0	0	0	1	1	0	0	0	0	0	0	1	0	0	0	1	1	0	0	0	0	1	0	0	0	0	0	0	0	0	0	0	0
1680	L	14 day	F	virgin	y[1] w[*]	5 F	1	1	0	1	1	1	0	0	1	0	1	0	0	1	1	1	0	0	0	0	0	1	0	0	0	1	1	0	0	0	0	1	0	0	0	0	0	0	0	0	0	0	0
1681	R	14 day	F	virgin	y[1] w[*]	5 F	1	1	0	1	1	1	0	0	1	0	1	0	0	1	1	0	0	0	0	0	0	1	0	0	0	1	1	0	0	0	0	1	0	0	0	0	0	0	0	0	0	0	0
1682	L	14 day	F	virgin	y[1] w[*]	5 F	1	1	0	0	1	1	0	0	1	0	1	0	0	1	1	1	0	0	0	0	0	1	0	0	0	1	1	0	0	0	0	1	0	0	0	0	0	0	0	0	0	0	0
1683	R	14 day	F	virgin	y[1] w[*]	5 F	1	1	0	0	1	1	0	0	1	0	1	0	0	1	1	1	0	0	1	0	0	1	0	0	0	1	1	0	0	0	0	1	0	0	0	0	0	0	0	0	0	0	0
1684	L	14 day	F	virgin	y[1] w[*]	5 F	1	1	0	1	1	1	0	0	1	0	0	0	0	1	1	0	0	0	0	0	0	1	0	0	0	1	1	0	0	0	0	1	0	0	0	0	0	0	0	0	0	0	0
1685	R	14 day	F	virgin	y[1] w[*]	5 F	1	1	0	1	1	1	0	0	1	0	0	0	0	1	1	0	0	0	0	0	0	1	0	0	0	1	1	0	0	0	0	1	0	0	0	0	0	0	0	0	0	0	0
1686	R	14 day	F	virgin	y[1] w[*]	5 F	1	1	0	1	1	1	0	0	1	0	1	0	0	1	1	0	0	0	0	0	0	1	0	0	0	1	1	0	0	0	0	1	0	0	0	0	0	0	0	0	0	0	0
1687	L	14 day	F	virgin	y[1] w[*]	5 F	1	1	0	0	1	1	0	0	1	0	1	0	0	1	1	1	0	0	0	0	0	1	0	0	0	1	1	0	0	0	0	1	0	0	0	0	0	0	0	1	1	0	0
1688	R	14 day	F	virgin	y[1] w[*]	5 F	1	1	0	0	1	1	0	0	1	0	1	0	0	1	1	1	0	0	0	0	0	1	0	0	0	1	1	0	0	0	0	1	0	0	0	0	0	0	0	1	0	0	0
1689	L	14 day	F	virgin	y[1] w[*]	5 F	1	1	0	1	1	1	0	0	1	0	0	0	0	1	1	1	0	0	0	0	0	1	0	0	0	1	1	0	0	0	0	1	0	0	0	0	0	0	0	0	0	0	0
1690	L	14 day	F	virgin	y[1] w[*]	5 F	1	1	0	1	1	1	0	0	1	0	0	0	0	1	1	0	0	0	0	0	0	1	0	0	0	1	1	0	0	0	0	1	0	0	0	0	0	0	0	1	0	0	0
1691	R	14 day	F	virgin	y[1] w[*]	5 F	1	1	0	1	1	1	0	0	1	0	1	0	0	1	1	0	0	0	0	0	0	1	0	0	0	1	1	0	0	0	0	1	0	0	0	0	0	0	0	0	0	0	0
1692	L	14 day	F	virgin	y[1] w[*]	5 F	1	1	0	0	1	1	0	0	1	0	1	0	0	1	1	0	0	0	0	0	0	1	0	0	0	1	1	0	0	0	0	1	0	0	0	0	0	0	0	1	0	0	0
1693	R	14 day	F	virgin	y[1] w[*]	5 F	1	1	0	0	1	1	0	0	1	0	0	0	0	1	1	0	0	0	0	0	0	1	0	0	0	1	1	0	0	0	0	1	0	0	0	0	0	0	0	0	0	0	0
1694	L	14 day	F	virgin	y[1] w[*]	5 F	1	1	0	1	1	1	0	0	1	0	0	0	0	1	1	0	0	0	0	0	0	1	0	0	0	1	1	0	0	0	0	1	0	0	0	0	0	0	0	0	0	0	0
1695	R	14 day	F	virgin	y[1] w[*]	5 F	1	1	0	1	1	1	0	0	1	0	1	0	0	1	1	0	0	0	0	0	0	1	0	0	0	1	1	0	0	0	0	1	0	0	0	0	0	0	0	0	0	0	0
1696	R	14 day	F	virgin	y[1] w[*]	5 F	1	1	0	1	1	1	0	0	1	0	1	0	0	1	1	0	0	0	0	0	0	1	0	0	0	1	1	0	0	0	0	1	0	0	0	0	0	0	0	1	0	0	0
1697	L	14 day	F	virgin	y[1] w[*]	5 F	1	1	0	1	1	1	0	0	1	0	0	0	0	1	1	0	0	0	0	0	0	1	0	0	0	1	1	0	0	0	0	1	0	0	0	0	0	0	0	0	0	0	0
1698	L	14 day	F	virgin	y[1] w[*]	5 F	1	1	0	0	1	1	0	0	1	0	1	0	0	1	1	0	0	0	0	0	0	1	0	0	0	1	1	0	0	0	0	1	0	0	0	0	0	0	0	0	0	0	0
1699	R	14 day	F	virgin	y[1] w[*]	5 F	1	1	1	1	1	1	0	0	1	0	1	0	0	1	1	0	0	0	0	0	0	1	0	0	0	1	1	0	0	0	0	1	0	0	0	0	0	0	0	1	1	0	0
1700	L	14 day	F	virgin	y[1] w[*]	5 F	1	1	0	1	1	1	0	0	1	0	1	0	0	1	1	0	0	0	0	0	0	1	0	0	0	1	1	0	0	0	0	1	0	0	0	0	0	0	1	0	0	0	0
1701	L	14 day	F	virgin	y[1] w[*]	5 F	1	1	0	1	1	1	0	0	1	0	0	0	0	1	1	1	0	0	0	0	0	1	0	0	0	1	1	0	0	0	0	1	0	0	0	0	0	0	0	0	0	0	0
1702	R	14 day	F	virgin	y[1] w[*]	5 F	1	1	0	0	1	1	0	0	1	0	0	0	0	1	1	0	0	0	0	0	0	1	0	0	0	1	1	0	0	0	0	1	0	0	0	0	0	0	0	0	0	0	0
1703	L	14 day	F	virgin	y[1] w[*]	5 F	1	1	0	0	1	1	0	0	1	0	0	0	0	1	1	0	0	0	0	0	0	1	0	0	0	1	1	0	0	0	0	1	0	0	0	0	0	0	0	0	0	0	0
1704	L	14 day	F	virgin	y[1] w[*]	5 F	1	1	0	0	1	1	0	0	1	0	1	0	0	1	1	1	0	0	0	0	0	1	0	0	0	1	1	0	0	0	0	1	0	0	0	0	0	0	0	0	0	0	0
1705	L	14 day	F	virgin	y[1] w[*]	5 F	1	1	0	0	1	1	0	0	1	0	1	0	0	1	1	0	0	0	0	0	0	1	0	0	0	1	1	0	0	0	0	1	0	0	0	0	0	0	0	0	0	0	0
1706	R	14 day	F	virgin	y[1] w[*]	5 F	1	1	0	1	1	1	0	0	1	0	0	0	0	1	1	1	0	0	0	0	0	1	0	0	0	1	1	0	0	0	0	1	0	0	0	0	0	0	0	0	0	0	0
1707	R	14 day	F	non-virgin	y[1] w[*]	5 F + 3 M (SP[0325])	1	1	0	0	1	1	0	0	1	0	1	0	0	1	1	0	0	0	0	0	0	1	0	0	0	1	1	0	0	0	0	1	0	0	0	0	0	0	0	1	1	0	0
1708	L	14 day	F	non-virgin	y[1] w[*]	5 F + 3 M (SP[0325])	1	1	0	1	1	1	0	0	1	0	1	0	0	1	1	1	0	0	0	0	0	1	0	0	0	1	1	0	0	0	0	1	0	0	0	0	0	0	0	0	0	0	0
1709	L	14 day	F	non-virgin	y[1] w[*]	5 F + 3 M (SP[0325])	1	1	1	0	1	1	0	0	1	0	1	0	0	1	1	0	0	0	0	0	0	1	0	0	0	1	1	0	0	0	0	1	0	0	0	0	0	0	0	0	0	0	0
1710	L	14 day	F	non-virgin	y[1] w[*]	5 F + 3 M (SP[0325])	1	1	0	1	1	1	0	0	1	0	1	0	0	1	1	1	0	0	1	0	0	1	0	0	0	1	1	0	0	0	0	1	0	0	0	0	0	0	0	1	0	0	0
1711	R	14 day	F	non-virgin	y[1] w[*]	5 F + 3 M (SP[0325])	1	1	0	1	1	1	0	0	1	0	0	0	0	1	1	0	0	0	0	0	0	1	0	0	0	1	1	0	0	0	0	1	0	0	0	0	0	0	0	0	0	0	0
1712	R	14 day	F	non-virgin	y[1] w[*]	5 F + 3 M (SP[0325])	1	1	0	1	1	1	0	0	1	0	0	0	0	1	1	0	0	0	0	0	0	1	0	0	0	1	1	0	0	0	0	1	0	0	0	0	0	0	0	0	0	0	0
1713	L	14 day	F	non-virgin	y[1] w[*]	5 F + 3 M (SP[0325])	1	1	0	0	1	1	0	0	1	0	0	0	0	1	1	0	0	0	0	0	0	1	0	0	0	1	1	0	0	0	0	1	0	0	0	0	0	0	0	0	0	0	0
1714	R	14 day	F	non-virgin	y[1] w[*]	5 F + 3 M (SP[0325])	1	1	0	1	1	1	0	0	1	0	0	0	0	1	1	0	0	0	0	0	0	1	0	0	0	1	1	0	0	0	0	1	0	0	0	0	0	0	0	1	0	0	0
1715	L	14 day	F	non-virgin	y[1] w[*]	5 F + 3 M (SP[0325])	1	1	0	0	1	1	0	0	1	0	1	0	0	1	1	0	0	0	0	0	0	1	0	0	0	1	1	0	1	0	0	1	0	0	0	0	0	0	0	1	0	0	0
1716	R	14 day	F	non-virgin	y[1] w[*]	5 F + 3 M (SP[0325])	1	1	0	0	1	1	0	0	1	0	0	0	0	1	1	0	0	0	0	0	0	1	0	0	0	1	1	0	0	0	0	1	0	0	0	0	0	0	0	0	0	0	0
1717	R	14 day	F	non-virgin	y[1] w[*]	5 F + 3 M (SP[0325])	1	1	0	0	1	1	0	0	1	0	0	0	0	1	1	1	0	0	0	0	0	1	0	0	0	1	1	0	0	0	0	1	0	0	0	0	0	0	0	0	0	0	0
1718	R	14 day	F	non-virgin	y[1] w[*]	5 F + 3 M (SP[0325])	1	1	0	1	1	1	0	0	1	0	0	0	0	1	1	0	0	0	0	0	0	1	0	0	0	1	1	0	0	0	0	1	0	0	0	0	0	0	0	0	0	0	0
1719	L	14 day	F	non-virgin	y[1] w[*]	5 F + 3 M (SP[0325])	1	1	0	0	1	1	0	0	1	0	0	0	0	1	1	1	0	0	1	0	0	1	0	0	0	1	1	0	0	0	0	1	0	0	0	0	0	0	0	0	0	0	0
1720	L	14 day	F	non-virgin	y[1] w[*]	5 F + 3 M (SP[0325])	1	1	0	0	1	1	0	0	1	0	1	0	0	1	1	1	0	0	0	0	0	1	0	0	0	1	1	0	0	0	0	1	0	0	0	0	0	0	0	0	0	0	0
1721	L	14 day	F	non-virgin	y[1] w[*]	5 F + 3 M (SP[0325])	1	1	0	1	1	1	0	0	1	0	0	0	0	1	1	0	0	0	0	0	0	1	0	0	0	1	1	0	0	0	0	1	0	0	0	0	0	0	0	0	0	0	0
1722	R	14 day	F	non-virgin	y[1] w[*]	5 F + 3 M (SP[0325])	1	1	0	1	1	1	0	0	1	0	0	0	0	1	1	1	0	0	0	0	0	1	0	0	0	1	1	0	0	0	0	1	0	0	0	0	0	0	0	0	0	0	0
1723	R	14 day	F	non-virgin	y[1] w[*]	5 F + 3 M (SP[0325])	1	1	0	0	1	1	0	0	1	0	0	0	0	1	1	0	0	0	0	0	0	1	0	0	0	1	1	0	0	0	0	1	0	0	0	0	0	0	0	1	0	0	0
1724	L	14 day	F	non-virgin	y[1] w[*]	5 F + 3 M (SP[0325])	1	1	0	1	1	1	0	0	1	0	0	0	0	1	1	0	0	0	0	0	0	1	0	0	0	1	1	0	0	0	0	1	0	0	0	0	0	0	0	0	0	0	0
1725	R	14 day	F	non-virgin	y[1] w[*]	5 F + 3 M (SP[0325])	1	1	0	1	1	1	0	0	1	0	1	0	0	1	1	0	0	0	1	0	0	1	0	0	0	1	1	0	0	0	1	1	0	0	0	0	0	0	0	0	0	0	0
1726	L	14 day	F	non-virgin	y[1] w[*]	5 F + 3 M (SP[0325])	1	1	0	1	1	1	0	0	1	0	0	0	0	1	1	0	0	0	0	0	0	1	0	0	0	1	1	0	0	0	0	1	0	0	0	0	0	0	0	0	0	0	0
1727	R	14 day	F	non-virgin	y[1] w[*]	5 F + 3 M (SP[0325])	1	1	0	1	1	1	0	0	1	0	1	0	0	1	1	1	0	0	0	0	0	1	0	0	0	1	1	0	0	0	0	1	0	0	0	0	0	0	0	0	0	0	0
1728	R	14 day	F	non-virgin	y[1] w[*]	5 F + 3 M (SP[0325])	1	0	0	0	1	1	0	0	1	0	1	0	0	1	1	0	0	0	1	0	0	1	0	0	0	1	1	0	0	0	0	1	0	0	0	0	0	0	0	0	0	0	0
1729	L	14 day	F	non-virgin	y[1] w[*]	5 F + 3 M (SP[0325])	1	1	0	1	1	1	0	0	1	0	1	0	0	1	1	1	0	0	1	0	0	1	0	0	0	1	1	0	0	0	0	1	0	0	0	0	0	0	0	0	0	0	0
1730	R	14 day	F	non-virgin	y[1] w[*]	5 F + 3 M (SP[0325])	1	1	0	0	1	1	0	0	1	0	1	0	0	1	1	0	0	0	0	0	0	1	0	0	0	1	1	0	0	0	0	1	0	0	0	0	0	0	0	0	0	0	0
1731	L	14 day	F	non-virgin	y[1] w[*]	5 F + 3 M (SP[0325])	1	1	0	0	1	1	0	0	1	0	0	0	0	1	1	0	0	0	0	0	0	1	0	0	0	1	1	0	0	0	0	1	0	0	0	0	0	0	0	0	0	0	0
1732	L	14 day	F	non-virgin	y[1] w[*]	5 F + 3 M (SP[0325])	1	1	1	0	1	1	0	0	1	0	1	0	0	1	1	0	0	0	0	0	0	1	0	0	0	1	1	0	0	0	0	0	0	0	0	0	0	0	0	1	0	0	0
1733	R	14 day	F	non-virgin	y[1] w[*]	5 F + 3 M (SP[0325])	1	1	0	0	1	1	0	0	1	0	1	0	0	1	1	0	0	0	0	0	0	1	0	0	0	1	1	0	0	0	0	1	0	0	0	0	0	0	0	0	0	0	0
1734	L	14 day	F	non-virgin	y[1] w[*]	5 F + 3 M (SP[0325])	1	1	0	0	1	1	0	0	1	0	1	0	0	1	1	1	0	0	0	0	0	1	0	0	0	1	1	0	0	0	1	1	0	0	0	0	0	0	0	0	0	0	0
1735	R	14 day	F	non-virgin	y[1] w[*]	5 F + 3 M (SP[0325])	1	1	0	0	1	1	0	0	1	0	1	0	0	1	1	0	0	0	0	0	0	1	0	0	0	1	1	0	0	0	0	1	0	0	0	0	0	0	0	0	0	0	0
1736	R	14 day	F	non-virgin	y[1] w[*]	5 F + 3 M (SP[0325])	1	1	0	0	1	1	0	0	1	0	0	0	0	1	1	0	0	0	0	0	0	1	0	0	0	1	1	0	0	0	0	0	0	0	0	0	0	0	0	0	0	0	0
1737	L	14 day	F	non-virgin	y[1] w[*]	5 F + 3 M (SP[0325])	1	1	0	0	1	1	0	0	1	0	0	0	0	1	1	0	0	0	0	0	0	1	0	0	0	1	1	0	0	0	0	1	0	0	0	0	0	0	0	0	0	0	0
1738	R	14 day	F	non-virgin	y[1] w[*]	5 F + 3 M (SP[0325])	1	1	0	0	1	1	0	0	1	0	0	0	0	1	1	0	0	0	0	0	0	1	0	0	0	1	1	0	0	0	0	0	0	0	0	0	0	0	0	1	0	0	0
1739	L	14 day	F	non-virgin	y[1] w[*]	5 F + 3 M (SP[0325])	1	1	0	0	1	1	0	0	1	0	0	0	0	1	1	1	0	0	0	0	0	1	0	0	0	1	1	0	0	0	0	1	0	0	0	0	0	0	0	0	0	0	0
1740	R	14 day	F	virgin	y[1] w[*]	5 F + yeast paste	1	1	0	0	1	1	0	0	1	0	1	0	0	1	1	0	0	0	0	0	0	1	0	0	0	1	1	0	0	0	0	1	0	0	0	0	0	0	0	1	0	0	0
1741	R	14 day	F	virgin	y[1] w[*]	5 F + yeast paste	1	1	0	1	1	1	0	0	1	0	0	0	0	1	1	0	0	0	0	0	0	1	0	0	0	1	1	0	0	0	0	1	0	0	0	0	0	0	0	0	0	0	0
1742	L	14 day	F	virgin	y[1] w[*]	5 F + yeast paste	1	1	0	0	1	1	0	0	1	0	1	0	0	1	1	1	0	0	0	0	0	1	0	0	0	1	1	0	0	0	0	1	0	0	0	0	0	0	0	0	0	0	0
1743	L	14 day	F	virgin	y[1] w[*]	5 F + yeast paste	1	1	0	0	1	1	0	0	1	0	1	0	0	1	1	0	0	0	0	0	0	1	0	0	0	1	1	0	0	0	0	1	0	0	0	0	0	0	0	0	0	0	0
1744	L	14 day	F	virgin	y[1] w[*]	5 F + yeast paste	1	1	0	1	1	1	0	0	1	0	1	0	0	1	1	1	0	0	0	0	0	1	0	0	0	1	1	0	0	0	0	1	0	0	0	0	0	0	0	0	0	0	0
1745	L	14 day	F	virgin	y[1] w[*]	5 F + yeast paste	1	1	0	1	1	1	0	0	1	0	0	0	0	1	1	1	0	0	0	0	0	1	0	0	0	1	1	0	0	0	0	1	0	0	0	0	0	0	0	0	0	0	0
1746	L	14 day	F	virgin	y[1] w[*]	5 F + yeast paste	1	1	0	0	1	1	0	0	1	0	0	0	0	1	1	1	0	0	0	0	0	1	0	0	0	1	1	0	0	0	0	0	0	0	0	0	0	0	0	0	0	0	0
1747	R	14 day	F	virgin	y[1] w[*]	5 F + yeast paste	1	1	0	1	1	1	0	0	1	0	0	0	0	1	1	0	0	0	0	0	0	1	0	0	0	1	1	0	0	0	0	1	0	0	0	0	0	0	0	0	0	0	0
1748	R	14 day	F	virgin	y[1] w[*]	5 F + yeast paste	1	1	0	1	1	1	0	0	1	0	1	0	0	1	1	1	0	0	0	0	0	1	0	0	0	1	1	0	0	0	0	1	0	0	0	0	0	0	0	0	0	0	0
1749	L	14 day	F	virgin	y[1] w[*]	5 F + yeast paste	1	1	0	1	1	1	0	0	1	0	1	0	0	1	1	0	0	0	0	0	0	1	0	0	0	1	1	0	0	0	0	1	0	0	0	0	0	0	0	1	0	0	0
1750	L	14 day	F	virgin	y[1] w[*]	5 F + yeast paste	1	1	0	1	1	1	0	0	1	0	1	0	0	1	1	1	0	0	0	0	0	1	0	0	0	1	1	0	0	0	0	1	0	0	0	0	0	0	0	1	0	0	0
1751	R	14 day	F	virgin	y[1] w[*]	5 F + yeast paste	1	1	0	1	1	1	0	0	1	0	0	0	0	1	1	1	0	0	1	0	0	1	0	0	0	1	1	0	0	0	0	1	0	0	0	0	0	0	0	1	0	0	0
1752	L	14 day	F	virgin	y[1] w[*]	5 F + yeast paste	1	1	0	0	1	1	0	0	1	0	1	0	0	1	1	0	0	0	0	0	0	1	0	0	0	1	1	0	0	0	0	1	0	0	0	0	0	0	0	1	0	0	0
1753	L	14 day	F	virgin	y[1] w[*]	5 F + yeast paste	1	1	0	0	1	1	0	0	1	0	1	0	0	1	1	1	0	0	0	0	0	1	0	0	0	1	1	0	0	0	0	1	0	0	0	0	0	0	0	0	0	0	0
1754	L	14 day	F	virgin	y[1] w[*]	5 F + yeast paste	1	1	0	0	1	1	0	0	1	0	1	0	0	1	1	1	0	0	0	0	0	1	0	0	0	1	1	0	0	0	0	1	0	0	0	0	0	0	0	0	0	0	0
1755	L	14 day	F	virgin	y[1] w[*]	5 F + yeast paste	1	1	1	1	1	1	0	0	1	0	0	0	0	1	1	0	0	0	0	0	0	1	0	0	0	1	1	0	0	0	0	1	0	0	0	0	0	0	0	1	1	0	0
1756	R	14 day	F	virgin	y[1] w[*]	5 F + yeast paste	1	1	0	1	1	1	0	0	1	0	1	0	0	1	1	0	0	0	0	0	0	1	0	0	0	1	1	0	0	0	0	1	0	0	0	0	0	0	0	0	0	0	0
1757	R	14 day	F	virgin	y[1] w[*]	5 F + yeast paste	1	1	0	1	1	1	0	0	1	0	1	0	0	1	1	0	0	0	0	0	0	1	0	0	0	1	1	0	0	0	0	1	0	0	0	0	0	0	0	0	0	0	0
1758	L	14 day	F	virgin	y[1] w[*]	5 F + yeast paste	1	1	0	1	1	1	0	0	1	0	0	0	0	1	1	0	0	0	0	0	0	1	0	0	0	1	1	0	0	0	0	0	0	0	0	0	0	0	0	0	0	0	0
1759	R	14 day	F	virgin	y[1] w[*]	5 F + yeast paste	1	1	0	0	1	1	0	0	1	0	0	0	0	1	1	0	0	0	0	0	0	1	0	0	0	1	1	0	0	0	0	1	0	0	0	0	0	0	0	1	0	0	0
1760	L	14 day	F	virgin	y[1] w[*]	5 F + yeast paste	1	1	0	1	1	1	0	0	1	0	1	0	0	1	1	0	0	0	0	0	0	1	0	0	0	1	1	0	0	0	0	1	0	0	0	0	0	0	0	0	0	0	0
1761	R	14 day	F	virgin	y[1] w[*]	5 F + yeast paste	1	1	0	0	1	1	0	0	1	0	1	1	0	1	1	1	0	0	0	0	0	1	0	0	0	1	1	0	0	0	0	1	0	0	0	0	0	0	0	0	0	0	0
1762	L	14 day	F	virgin	y[1] w[*]	5 F + yeast paste	1	1	0	0	1	1	0	0	1	0	1	0	0	1	1	0	0	0	0	0	0	1	0	0	0	1	1	0	0	0	0	1	0	0	0	0	0	0	0	0	0	0	0
1763	R	14 day	F	virgin	y[1] w[*]	5 F + yeast paste	1	1	0	1	1	1	0	0	1	0	0	0	0	1	1	1	0	0	0	0	0	1	0	0	0	1	1	0	0	0	0	1	0	0	0	0	0	0	0	0	0	0	0
1764	R	14 day	F	non-virgin	y[1] w[*]	5 F + 3M (SP[CTL])	1	1	0	1	1	1	0	0	1	0	1	0	0	1	1	0	0	0	0	0	0	1	0	0	0	1	1	0	0	0	0	1	0	0	0	0	0	0	0	1	0	0	0
1765	R	14 day	F	non-virgin	y[1] w[*]	5 F + 3M (SP[CTL])	1	1	0	1	1	1	0	0	1	0	1	0	0	1	1	0	0	0	0	0	0	1	0	0	0	1	1	0	0	0	0	1	0	0	0	0	0	0	0	1	0	0	0
1766	L	14 day	F	non-virgin	y[1] w[*]	5 F + 3M (SP[CTL])	1	1	0	1	1	1	0	0	1	0	0	0	0	1	1	0	0	0	0	0	0	1	0	0	0	1	1	0	0	0	0	1	0	0	0	0	0	0	0	1	0	0	0
1767	R	14 day	F	non-virgin	y[1] w[*]	5 F + 3M (SP[CTL])	1	1	0	1	1	1	0	0	1	0	1	0	0	1	1	0	0	0	0	0	0	1	0	0	0	1	1	0	0	0	0	1	0	0	0	0	0	0	0	1	0	0	0
1768	R	14 day	F	non-virgin	y[1] w[*]	5 F + 3M (SP[CTL])	1	1	0	0	1	1	0	0	1	0	1	0	0	1	1	0	0	0	0	0	0	1	0	0	0	1	1	0	0	0	0	1	0	0	0	0	0	0	0	0	0	0	0
1769	R	14 day	F	non-virgin	y[1] w[*]	5 F + 3M (SP[CTL])	1	1	0	0	1	1	0	0	1	0	1	0	0	1	1	0	0	0	0	0	0	1	0	0	0	1	1	0	0	0	0	1	0	0	0	0	0	0	0	0	0	0	0
1770	L	14 day	F	non-virgin	y[1] w[*]	5 F + 3M (SP[CTL])	1	1	0	1	1	1	0	0	1	0	0	0	0	1	1	0	0	0	0	0	0	1	0	0	0	1	1	0	0	0	0	1	0	0	0	0	0	0	1	0	0	0	0
1771	R	14 day	F	non-virgin	y[1] w[*]	5 F + 3M (SP[CTL])	1	1	0	0	1	1	0	0	1	0	0	0	0	1	1	0	0	0	0	0	0	1	0	0	0	1	1	0	0	0	0	1	0	0	0	0	0	0	0	1	0	0	0
1772	L	14 day	F	non-virgin	y[1] w[*]	5 F + 3M (SP[CTL])	1	1	0	1	1	1	0	0	1	0	1	0	0	1	1	1	0	0	0	0	0	1	0	0	0	1	1	0	0	0	0	1	0	0	0	0	0	0	0	1	0	0	0
1773	L	14 day	F	non-virgin	y[1] w[*]	5 F + 3M (SP[CTL])	1	1	1	1	1	1	0	0	1	0	0	0	0	1	1	1	0	0	0	0	0	1	0	0	0	1	1	0	0	0	0	1	0	0	0	0	0	0	0	0	0	0	0
1774	R	14 day	F	non-virgin	y[1] w[*]	5 F + 3M (SP[CTL])	1	1	0	1	1	1	0	0	1	0	1	0	0	1	1	1	0	0	0	0	0	1	0	0	0	1	1	0	0	0	0	1	0	0	0	0	0	0	0	1	0	0	0
1775	R	14 day	F	non-virgin	y[1] w[*]	5 F + 3M (SP[CTL])	1	1	0	1	1	1	0	0	1	0	1	0	0	1	1	1	0	0	1	0	0	1	0	0	0	1	1	0	0	0	0	1	0	0	0	0	0	0	0	0	0	0	0
1776	L	14 day	F	non-virgin	y[1] w[*]	5 F + 3M (SP[CTL])	1	1	0	0	1	1	0	0	1	0	0	0	0	1	1	1	0	0	0	0	0	1	0	0	0	1	1	0	0	0	0	1	0	0	0	0	0	0	0	0	0	0	0
1777	R	14 day	F	non-virgin	y[1] w[*]	5 F + 3M (SP[CTL])	1	1	0	0	1	1	0	0	1	0	0	0	0	1	1	0	0	0	0	0	0	1	0	0	0	1	1	0	0	0	0	0	0	0	0	0	0	0	0	0	0	0	0
1778	L	14 day	F	non-virgin	y[1] w[*]	5 F + 3M (SP[CTL])	1	1	0	1	1	1	0	0	1	0	1	0	0	1	1	0	0	0	0	0	0	1	0	0	0	1	1	0	0	0	0	1	0	0	0	0	0	0	0	0	0	0	0
1779	R	14 day	F	non-virgin	y[1] w[*]	5 F + 3M (SP[CTL])	1	1	0	1	1	1	0	0	1	0	0	0	0	1	1	0	0	0	0	0	0	1	0	0	0	1	1	0	0	0	0	1	0	0	0	0	0	0	0	0	0	0	0
1780	R	14 day	F	non-virgin	y[1] w[*]	5 F + 3M (SP[CTL])	1	1	0	1	1	1	0	0	1	0	0	0	0	1	1	0	0	0	0	0	0	1	0	0	0	1	1	0	0	0	0	1	0	0	0	0	0	0	0	0	0	0	0
1781	L	14 day	F	non-virgin	y[1] w[*]	5 F + 3M (SP[CTL])	1	1	0	1	1	1	0	0	1	0	0	0	0	1	1	0	0	0	0	0	0	1	0	0	0	1	1	0	0	0	0	1	0	0	0	0	0	0	0	0	1	0	0
1782	L	14 day	F	non-virgin	y[1] w[*]	5 F + 3M (SP[CTL])	1	1	0	0	1	1	0	0	1	0	1	0	0	1	1	0	0	0	0	0	0	1	0	0	0	1	1	0	0	0	0	1	0	0	0	0	0	0	0	1	0	0	0
1783	L	14 day	F	non-virgin	y[1] w[*]	5 F + 3M (SP[CTL])	1	1	0	1	1	1	0	0	1	0	0	0	0	1	1	0	0	0	0	0	0	1	0	0	0	1	1	0	0	0	0	1	0	0	0	0	0	0	0	0	0	0	0
1784	R	14 day	F	non-virgin	y[1] w[*]	5 F + 3M (SP[CTL])	1	1	0	1	1	1	0	0	1	0	1	0	0	1	1	0	0	0	0	0	0	1	0	0	0	1	1	0	0	0	0	0	0	0	0	0	0	0	0	0	0	0	0
1785	L	14 day	F	non-virgin	y[1] w[*]	5 F + 3M (SP[CTL])	1	1	0	0	1	1	0	0	1	0	0	0	0	1	1	0	0	0	0	0	0	1	0	0	0	1	1	0	0	0	0	1	0	1	0	0	0	0	0	0	0	0	0
1786	R	14 day	F	non-virgin	y[1] w[*]	5 F + 3M (SP[CTL])	1	1	0	1	1	1	0	0	1	0	0	0	0	1	1	0	0	0	0	0	0	1	0	0	0	1	1	0	0	0	0	1	0	0	0	0	0	0	0	1	1	0	0
1787	R	14 day	F	non-virgin	y[1] w[*]	5 F + 3M (SP[CTL])	1	1	0	1	1	1	0	0	1	0	1	0	0	1	1	1	0	0	0	0	0	1	0	0	0	1	1	0	0	0	0	1	0	0	0	0	0	0	0	0	0	0	0
1788	R	14 day	F	non-virgin	y[1] w[*]	5 F + 3M (SP[CTL])	1	1	0	0	1	1	0	0	1	0	1	0	0	1	1	0	0	0	0	0	0	1	0	0	0	1	1	0	0	0	0	1	1	0	0	0	0	0	0	0	0	0	0
1789	R	14 day	F	non-virgin	y[1] w[*]	5 F + 3M (SP[CTL])	1	1	1	1	1	1	0	0	1	0	0	0	0	1	1	1	0	0	0	0	0	1	0	0	0	1	1	0	0	0	0	1	0	0	0	0	0	0	0	0	0	0	0
1790	L	14 day	F	non-virgin	y[1] w[*]	5 F + 3M (SP[CTL])	1	1	0	1	1	1	0	0	1	0	1	0	0	1	1	0	0	0	0	0	0	1	0	0	0	1	1	0	0	0	0	1	0	0	0	0	0	0	0	1	0	0	0
1791	L	14 day	F	non-virgin	y[1] w[*]	5 F + 3M (SP[CTL])	1	1	0	0	1	1	0	0	1	0	1	0	0	1	1	0	0	0	0	0	0	1	0	0	0	1	1	0	0	0	0	1	0	0	0	0	0	0	0	1	0	0	0
1792	R	14 day	F	non-virgin	y[1] w[*]	5 F + 3M (SP[CTL])	1	1	0	0	1	1	0	0	1	0	0	0	0	1	1	0	0	0	0	0	0	1	0	0	0	1	1	0	0	0	0	0	0	0	0	0	0	0	0	1	0	0	0
1793	L	14 day	F	non-virgin	y[1] w[*]	5 F + 3M (SP[CTL])	1	1	0	1	1	1	0	0	1	0	0	0	0	1	1	0	0	0	0	0	0	1	0	0	0	1	1	0	0	0	0	1	0	0	0	0	0	0	0	1	0	0	0
1794	L	14 day	F	non-virgin	y[1] w[*]	5 F + 3M (SP[CTL])	1	1	0	1	1	1	0	0	1	0	1	0	0	1	1	1	0	0	1	0	0	1	0	0	0	1	1	0	0	0	0	0	0	0	0	0	0	0	1	1	1	0	0
1795	R	14 day	F	non-virgin	y[1] w[*]	5 F + 3M (SP[CTL])	1	1	0	1	1	1	0	0	1	0	1	0	0	1	1	0	0	0	0	0	0	1	0	0	0	1	1	0	0	0	0	0	0	0	0	0	0	0	0	0	0	0	0
1796	L	14 day	F	non-virgin	y[1] w[*]	5 F + 3M (SP[CTL])	1	1	0	1	1	1	0	0	1	0	1	0	0	1	1	0	0	0	0	0	0	1	0	0	0	1	1	0	0	0	0	1	0	0	0	0	0	0	0	0	0	0	0
1797	R	14 day	F	non-virgin	y[1] w[*]	5 F + 3M (SP[CTL])	1	1	1	0	1	1	0	0	1	0	1	0	0	1	1	0	0	0	0	0	0	1	0	0	0	1	1	0	0	0	0	1	0	0	0	0	0	0	0	0	0	0	0
1798	L	14 day	F	non-virgin	y[1] w[*]	5 F + 3M (SP[CTL])	1	1	0	0	1	1	0	0	1	0	0	0	0	1	1	0	0	0	0	0	0	1	0	0	0	1	1	0	0	0	0	0	0	0	0	0	0	0	0	0	0	0	0
1799	L	14 day	F	non-virgin	y[1] w[*]	5 F + 3M (SP[CTL])	1	1	0	1	1	1	0	0	1	0	0	0	0	1	1	1	0	0	1	0	0	1	0	0	0	1	1	0	0	0	0	0	0	0	0	0	0	0	0	0	0	0	0
1800	R	14 day	F	non-virgin	y[1] w[*]	5 F + 3M (SP[CTL])	1	1	0	1	1	1	0	0	1	0	0	0	0	1	1	1	0	0	0	0	0	1	0	0	0	1	1	0	0	0	0	1	0	0	0	0	0	0	0	0	0	0	0
1801	L	14 day	F	non-virgin	y[1] w[*]	5 F + 3M (SP[CTL])	1	1	0	0	1	1	0	0	1	0	1	0	0	1	1	0	0	0	0	0	0	1	0	0	0	1	1	0	0	0	0	1	0	0	0	0	0	0	0	0	1	0	0
1802	R	14 day	F	non-virgin	y[1] w[*]	5 F + 3M (SP[CTL])	1	1	0	1	1	1	0	0	1	0	1	0	0	1	1	0	0	0	0	0	0	1	0	0	0	1	1	0	0	0	0	1	0	0	0	0	0	0	0	0	0	0	0
1803	R	14 day	F	non-virgin	y[1] w[*]	5 F + 3M (SP[CTL])	1	1	0	1	1	1	0	0	1	0	0	0	0	1	1	1	0	0	0	0	0	1	0	0	0	1	1	0	0	0	0	1	0	0	0	0	0	0	0	0	0	0	0
1804	L	14 day	F	non-virgin	y[1] w[*]	5 F + 3M (SP[CTL])	1	1	0	0	1	1	0	0	1	0	1	0	0	1	1	0	0	0	0	0	0	1	0	0	0	1	1	0	0	0	0	1	0	0	0	0	0	0	0	0	0	0	0
1805	R	14 day	F	non-virgin	y[1] w[*]	5 F + 3 M (SP[CTL]) + yeast paste	1	1	0	0	1	1	0	0	1	0	1	0	0	1	1	0	0	0	0	0	0	1	0	0	0	1	1	0	0	0	0	1	0	0	0	0	0	0	0	0	0	0	0
1806	R	14 day	F	non-virgin	y[1] w[*]	5 F + 3 M (SP[CTL]) + yeast paste	1	1	0	0	1	1	0	0	1	0	0	0	0	1	1	0	0	0	0	0	0	1	0	0	0	1	1	0	0	0	0	0	0	0	0	0	0	0	0	0	0	0	0
1807	L	14 day	F	non-virgin	y[1] w[*]	5 F + 3 M (SP[CTL]) + yeast paste	1	1	0	1	1	1	0	0	1	0	0	0	0	1	1	0	0	0	0	0	0	1	0	0	0	1	1	0	0	0	0	1	0	0	0	0	0	0	0	0	0	0	0
1808	R	14 day	F	non-virgin	y[1] w[*]	5 F + 3 M (SP[CTL]) + yeast paste	1	1	0	1	1	1	0	0	1	0	1	0	0	1	1	0	0	0	0	0	0	1	0	0	0	1	1	0	0	0	0	1	0	0	0	0	0	0	0	1	0	0	0
1809	R	14 day	F	non-virgin	y[1] w[*]	5 F + 3 M (SP[CTL]) + yeast paste	1	1	1	1	1	1	0	0	1	0	1	0	0	1	1	1	0	0	0	0	0	1	0	0	0	1	1	0	0	0	0	1	0	0	0	0	0	0	0	0	0	0	0
1810	R	14 day	F	non-virgin	y[1] w[*]	5 F + 3 M (SP[CTL]) + yeast paste	1	1	0	1	1	1	0	0	1	0	0	0	0	1	1	0	0	0	0	0	0	1	0	0	0	1	1	0	0	0	0	1	0	0	0	0	0	0	0	0	0	0	0
1811	R	14 day	F	non-virgin	y[1] w[*]	5 F + 3 M (SP[CTL]) + yeast paste	1	1	1	0	1	1	0	0	1	0	0	0	0	1	1	0	0	0	0	0	0	1	0	0	0	1	1	0	0	0	0	1	0	0	0	0	0	0	0	1	0	0	0
1812	L	14 day	F	non-virgin	y[1] w[*]	5 F + 3 M (SP[CTL]) + yeast paste	1	1	0	0	1	1	0	0	1	0	1	0	0	1	1	1	0	0	0	0	0	1	0	0	0	1	1	0	0	0	0	1	0	0	0	0	0	0	0	0	0	0	0
1813	R	14 day	F	non-virgin	y[1] w[*]	5 F + 3 M (SP[CTL]) + yeast paste	1	1	0	0	1	1	0	0	1	0	0	0	0	1	1	0	0	0	0	0	0	1	0	0	0	1	1	0	0	0	0	1	0	0	0	0	0	0	0	0	1	0	0
1814	L	14 day	F	non-virgin	y[1] w[*]	5 F + 3 M (SP[CTL]) + yeast paste	1	1	0	0	1	1	0	0	1	0	0	0	0	1	1	0	0	0	0	0	0	1	0	0	0	1	1	0	0	0	0	1	0	0	0	0	0	0	0	1	0	0	0
1815	R	14 day	F	non-virgin	y[1] w[*]	5 F + 3 M (SP[CTL]) + yeast paste	1	1	0	0	1	1	0	0	1	0	1	0	0	1	1	0	0	0	0	0	0	0	0	0	0	1	1	0	0	0	0	1	0	0	0	0	0	0	0	0	0	0	0
1816	L	14 day	F	non-virgin	y[1] w[*]	5 F + 3 M (SP[0325]) + yeast paste	1	1	1	1	1	1	0	0	1	0	1	0	0	1	1	1	0	0	1	0	0	1	0	0	0	1	1	0	0	0	0	1	0	0	0	0	0	0	0	1	0	0	0
1817	R	14 day	F	non-virgin	y[1] w[*]	5 F + 3 M (SP[0325]) + yeast paste	1	1	1	1	1	1	0	0	1	0	1	0	0	1	1	1	0	0	0	0	0	1	0	0	0	1	1	0	0	0	0	1	0	0	0	0	0	0	0	1	0	0	0
1818	L	14 day	F	non-virgin	y[1] w[*]	5 F + 3 M (SP[0325]) + yeast paste	1	1	0	1	1	1	0	0	1	0	1	0	0	1	1	1	0	0	1	0	0	1	0	0	0	1	1	0	0	0	0	1	0	0	1	1	0	0	0	1	0	0	0
1819	R	14 day	F	non-virgin	y[1] w[*]	5 F + 3 M (SP[0325]) + yeast paste	1	1	0	0	1	1	0	0	1	0	1	0	0	1	1	1	0	0	0	0	0	1	0	0	0	1	1	0	0	0	0	1	0	0	0	0	0	0	0	0	1	0	0
1820	L	14 day	F	non-virgin	y[1] w[*]	5 F + 3 M (SP[0325]) + yeast paste	1	1	1	1	1	1	0	0	1	0	1	0	0	1	1	1	0	0	0	0	0	1	0	0	0	1	1	0	0	0	1	1	0	1	0	0	0	0	0	1	0	0	0
1821	R	14 day	F	non-virgin	y[1] w[*]	5 F + 3 M (SP[0325]) + yeast paste	1	1	1	1	1	1	0	0	1	0	1	0	0	1	1	1	0	0	0	0	0	1	0	0	0	1	1	0	0	0	0	1	0	0	0	0	0	0	0	0	0	0	0
1822	R	14 day	F	non-virgin	y[1] w[*]	5 F + 3 M (SP[0325]) + yeast paste	1	1	0	0	1	1	0	0	1	0	1	0	0	1	1	1	0	0	0	0	0	1	0	0	0	1	1	0	0	0	0	1	0	1	0	0	0	0	0	1	0	0	0
1823	L	14 day	F	non-virgin	y[1] w[*]	5 F + 3 M (SP[0325]) + yeast paste	1	1	1	1	1	1	0	0	1	0	1	0	0	1	1	1	0	0	0	0	0	1	0	0	0	1	1	0	0	0	0	1	0	0	0	0	0	0	0	0	0	0	0
1824	L	14 day	F	non-virgin	y[1] w[*]	5 F + 3 M (SP[0325]) + yeast paste	1	1	1	1	1	1	0	0	1	0	1	0	0	1	1	0	0	0	0	0	0	1	0	0	0	1	1	0	0	0	0	1	0	0	0	0	0	0	0	1	1	0	0
1825	R	14 day	F	non-virgin	y[1] w[*]	5 F + 3 M (SP[0325]) + yeast paste	1	1	0	1	1	1	0	0	1	0	1	0	0	1	1	1	0	0	0	0	0	1	0	0	0	1	1	0	0	0	0	1	0	0	0	0	0	0	1	0	0	0	0
1826	R	14 day	F	non-virgin	y[1] w[*]	5 F + 3 M (SP[0325]) + yeast paste	1	1	1	0	1	1	0	0	1	0	1	0	0	1	1	0	0	0	0	0	0	1	0	0	0	1	1	0	0	0	0	1	0	0	0	0	0	0	0	1	0	0	0
1827	L	14 day	F	non-virgin	y[1] w[*]	5 F + 3 M (SP[0325]) + yeast paste	1	1	0	1	1	1	0	0	1	0	1	0	0	1	1	0	0	0	0	0	0	1	0	0	0	1	1	0	0	0	0	1	0	0	0	0	0	0	0	0	0	0	0
1828	R	14 day	F	non-virgin	y[1] w[*]	5 F + 3 M (SP[0325]) + yeast paste	1	1	1	1	1	1	0	0	1	0	1	0	0	1	1	1	0	0	0	0	0	1	0	0	0	1	1	0	0	0	0	1	0	0	0	0	0	0	0	0	0	0	0
1829	L	14 day	F	non-virgin	y[1] w[*]	5 F + 3 M (SP[0325]) + yeast paste	1	1	1	1	1	1	0	0	1	0	1	0	0	1	1	0	0	0	0	0	0	1	0	0	0	1	1	0	0	0	0	1	0	0	0	0	0	0	0	0	0	0	0
1830	L	14 day	F	non-virgin	y[1] w[*]	5 F + 3 M (SP[0325]) + yeast paste	1	1	1	1	1	1	0	0	1	0	1	0	0	1	1	1	0	0	0	0	0	1	0	0	0	1	1	0	0	0	0	1	0	0	0	0	0	0	0	1	1	0	0
1831	L	14 day	F	non-virgin	y[1] w[*]	5 F + 3 M (SP[0325]) + yeast paste	1	1	1	1	1	1	0	0	1	0	1	0	0	1	1	1	0	0	0	0	0	1	0	0	0	1	1	0	0	0	0	1	0	0	0	0	0	0	0	1	0	0	0
1832	L	14 day	F	non-virgin	y[1] w[*]	5 F + 3 M (SP[CTL])	1	1	0	1	1	1	0	0	1	0	1	0	0	1	1	0	0	0	0	0	0	1	0	0	0	1	1	0	0	0	0	1	0	0	0	0	0	0	0	1	0	0	0
1833	R	14 day	F	non-virgin	y[1] w[*]	5 F + 3 M (SP[CTL])	1	1	0	1	1	1	0	0	1	0	1	0	0	1	1	0	0	0	0	0	0	1	0	0	0	1	1	0	0	0	0	1	0	0	0	0	0	0	0	0	0	0	0
1834	L	14 day	F	non-virgin	y[1] w[*]	5 F + 3 M (SP[CTL])	1	1	0	0	1	1	0	0	1	0	1	0	0	1	1	0	0	0	0	0	0	1	0	0	0	1	1	0	0	0	0	1	0	0	0	0	0	0	0	0	0	0	0
1835	R	14 day	F	non-virgin	y[1] w[*]	5 F + 3 M (SP[CTL])	1	1	0	1	1	1	0	0	1	0	1	0	0	1	1	1	0	0	0	0	0	1	0	0	0	1	1	0	0	0	0	1	0	0	0	0	0	0	0	0	0	0	0
1836	L	14 day	F	non-virgin	y[1] w[*]	5 F + 3 M (SP[CTL])	1	1	0	0	1	1	0	0	1	0	0	0	0	1	1	0	0	0	0	0	0	1	0	0	0	1	1	0	1	0	0	1	0	0	0	1	0	0	0	1	1	0	0
1837	R	14 day	F	non-virgin	y[1] w[*]	5 F + 3 M (SP[CTL])	1	1	0	0	1	1	0	0	1	0	0	0	0	1	1	0	0	0	0	0	0	1	0	0	0	1	1	0	0	0	0	1	0	0	0	0	0	0	0	1	0	0	0
1838	L	14 day	F	non-virgin	y[1] w[*]	5 F + 3 M (SP[CTL])	1	1	0	0	1	1	0	0	1	0	0	0	0	1	1	0	0	0	0	0	0	1	0	0	0	1	1	0	0	0	0	0	0	0	0	0	0	0	0	0	0	0	0
1839	R	14 day	F	non-virgin	y[1] w[*]	5 F + 3 M (SP[CTL])	1	1	0	1	1	1	0	0	1	0	1	0	0	1	1	1	0	0	0	0	0	1	0	0	0	1	1	0	0	0	0	0	0	0	0	0	0	0	0	0	0	0	0
1840	L	14 day	F	non-virgin	y[1] w[*]	5 F + 3 M (SP[CTL])	1	1	0	0	1	1	0	0	1	0	1	0	0	1	1	0	0	0	0	0	0	1	0	0	0	1	1	0	0	0	0	1	0	0	0	0	0	0	0	1	1	0	0
1841	R	14 day	F	non-virgin	y[1] w[*]	5 F + 3 M (SP[CTL])	1	1	0	0	1	1	0	0	1	0	0	0	0	1	1	0	0	0	0	0	0	1	0	0	0	1	1	0	0	0	0	1	0	0	0	0	0	0	0	0	0	0	0
1842	L	14 day	F	non-virgin	y[1] w[*]	5 F + 3 M (SP[0325])	1	1	0	0	1	1	0	0	1	0	0	0	0	1	1	0	0	0	0	0	0	1	0	0	0	1	1	0	0	0	0	1	0	0	0	0	0	0	0	1	0	0	0
1843	R	14 day	F	non-virgin	y[1] w[*]	5 F + 3 M (SP[0325])	1	1	0	0	1	1	0	0	1	0	1	0	0	1	1	0	0	0	0	0	0	1	0	0	0	1	1	0	0	0	0	1	0	0	0	0	0	0	0	0	0	0	0
1844	L	14 day	F	non-virgin	y[1] w[*]	5 F + 3 M (SP[0325])	1	1	0	1	1	1	0	0	1	0	1	0	0	1	1	1	0	0	0	0	0	1	0	0	0	1	1	0	0	0	0	1	0	0	0	0	0	0	0	0	0	0	0
1845	L	14 day	F	non-virgin	y[1] w[*]	5 F + 3 M (SP[0325])	1	1	0	1	1	1	0	0	1	0	1	0	0	1	1	1	0	0	0	0	0	1	0	0	0	1	1	0	0	0	0	1	0	0	0	0	0	0	0	0	0	0	0
1846	R	14 day	F	non-virgin	y[1] w[*]	5 F + 3 M (SP[0325])	1	1	0	1	1	1	0	0	1	0	1	0	0	1	1	1	0	0	0	0	0	1	0	0	0	1	1	0	0	0	0	1	0	0	0	0	0	0	0	1	0	0	0
1847	L	14 day	F	non-virgin	y[1] w[*]	5 F + 3 M (SP[0325])	1	1	0	1	1	1	0	0	1	0	1	0	0	1	1	1	0	0	1	0	0	1	0	0	0	1	1	0	0	0	0	1	0	0	0	0	0	0	0	1	0	0	0
1848	R	14 day	F	non-virgin	y[1] w[*]	5 F + 3 M (SP[0325])	1	1	0	0	1	1	0	0	1	0	0	0	0	1	1	0	0	0	0	0	0	1	0	0	0	1	1	0	0	0	0	1	0	0	0	0	0	0	1	1	0	0	0
1849	R	14 day	F	non-virgin	y[1] w[*]	5 F + 3 M (SP[0325])	1	1	0	1	1	1	0	0	1	0	0	0	0	1	1	0	0	0	0	0	0	1	0	0	0	1	1	0	0	0	0	1	0	0	0	0	0	0	0	1	0	0	0
1850	L	14 day	F	non-virgin	y[1] w[*]	5 F + 3 M (SP[0325])	1	1	1	1	1	1	0	0	1	0	0	0	0	1	1	0	0	0	0	0	0	1	0	0	0	1	1	0	0	0	0	1	0	0	0	0	0	0	0	1	0	0	0
1851	R	14 day	F	non-virgin	y[1] w[*]	5 F + 3 M (SP[0325])	1	1	0	1	1	1	0	0	1	0	1	0	0	1	1	0	0	0	0	0	0	1	0	0	0	1	1	0	0	0	0	1	0	0	0	0	0	0	0	1	0	0	0
1852	L	14 day	F	non-virgin	y[1] w[*]	5 F + 3 M (SP[0325])	1	1	0	1	1	1	0	0	1	0	0	0	0	1	1	0	0	0	0	0	0	1	0	0	0	1	1	0	0	0	0	1	0	0	0	0	0	0	0	1	0	0	0
1853	R	14 day	F	non-virgin	y[1] w[*]	5 F + 3 M (SP[0325])	1	1	0	1	1	1	0	0	1	0	1	0	0	1	1	1	0	0	1	0	0	1	0	0	0	1	1	0	0	0	0	1	0	0	0	0	0	0	0	0	0	0	0
1854	L	14 day	F	non-virgin	y[1] w[*]	5 F + 3 M (SP[0325])	1	1	0	0	1	1	0	0	1	0	1	0	0	1	1	0	0	0	0	0	0	1	0	0	0	1	1	0	0	0	0	1	0	0	0	0	0	0	0	1	0	0	0
1855	R	14 day	F	non-virgin	y[1] w[*]	5 F + 3 M (SP[0325])	1	1	0	0	1	1	0	0	1	0	0	0	0	1	1	0	0	0	0	0	0	1	0	0	0	1	1	0	0	0	0	1	0	0	0	0	0	0	0	0	0	0	0
1856	L	14 day	F	non-virgin	y[1] w[*]	5 F + 3 M (SP[0325])	1	1	0	1	1	1	0	0	1	0	1	0	0	1	1	0	0	0	0	0	0	1	0	0	0	1	1	0	0	0	0	1	0	0	0	0	0	0	0	1	0	0	0
1857	L	14 day	F	non-virgin	y[1] w[*]	5 F + 3 M (SP[0325])	1	1	0	0	1	1	0	0	1	0	0	0	0	1	1	0	0	0	0	0	0	1	0	0	0	1	1	0	0	0	0	1	0	0	0	0	0	0	0	0	0	0	0
1858	L	14 day	F	non-virgin	y[1] w[*]	5 F + 3 M (SP[0325])	1	1	0	0	1	1	0	0	1	0	1	0	0	1	1	0	0	0	0	0	0	1	0	0	0	1	1	0	0	0	0	1	0	0	0	0	0	0	0	0	0	0	0
1859	R	14 day	F	non-virgin	y[1] w[*]	5 F + 3 M (SP[0325])	1	1	0	0	1	1	0	0	1	0	0	0	0	1	1	1	0	0	0	0	0	1	0	0	0	1	1	0	0	0	0	1	0	0	0	0	0	0	0	0	0	0	0
1860	R	14 day	F	non-virgin	y[1] w[*]	5 F + 3 M (SP[0325])	1	1	0	1	1	1	0	0	1	0	0	0	0	1	1	1	0	0	0	0	0	1	0	0	0	1	1	0	0	0	0	1	0	0	0	0	0	0	0	1	0	0	0
1861	L	14 day	F	non-virgin	y[1] w[*]	5 F + 3 M (SP[0325])	1	1	0	0	1	1	0	0	1	0	1	0	0	1	1	1	0	0	0	0	0	1	0	0	0	1	1	0	0	0	1	1	0	0	0	0	0	0	0	1	0	0	0
1862	L	14 day	F	non-virgin	y[1] w[*]	5 F + 3 M (SP[0325])	1	1	0	0	1	1	0	0	1	0	1	0	0	1	1	1	0	0	0	0	0	1	0	0	0	1	1	0	0	0	0	1	0	0	0	0	0	0	0	1	0	0	0
1863	R	14 day	F	non-virgin	y[1] w[*]	5 F + 3 M (SP[0325])	1	1	0	0	1	1	0	0	1	0	1	0	0	1	1	1	0	0	0	0	0	1	0	0	0	1	1	0	0	0	0	1	0	0	0	0	0	0	0	0	0	0	0
1864	L	14 day	F	non-virgin	y[1] w[*]	5 F + 3 M (SP[0325])	1	1	0	0	1	1	0	0	1	0	1	0	0	1	1	1	0	0	0	0	0	1	0	0	0	1	1	0	0	0	0	1	0	0	0	0	0	0	0	0	0	0	0
1865	R	14 day	F	non-virgin	y[1] w[*]	5 F + 3 M (SP[0325])	1	1	0	1	1	1	0	0	1	0	0	0	0	1	1	0	0	0	0	0	0	1	0	0	0	1	1	0	0	0	0	1	0	0	0	0	0	0	0	1	1	0	0
1866	L	23 day	F	non-virgin	y[1] w[*]	5 F + 3 M; added males at Day 9	1	1	0	0	1	1	0	0	1	0	0	0	0	1	1	0	0	0	0	0	0	1	0	0	0	1	1	0	0	0	0	1	0	0	0	0	0	0	0	0	0	0	0
1867	R	23 day	F	non-virgin	y[1] w[*]	5 F + 3 M; added males at Day 9	1	1	0	1	1	1	0	0	1	0	1	0	0	1	1	1	0	0	0	0	0	1	0	0	0	1	1	0	0	0	0	1	0	0	0	0	0	0	0	0	0	0	0
1868	R	23 day	F	non-virgin	y[1] w[*]	5 F + 3 M; added males at Day 9	1	1	0	0	1	1	0	0	1	0	1	0	0	1	1	0	0	0	0	0	0	1	0	0	0	1	1	0	0	0	0	1	0	0	0	0	0	0	0	1	0	0	0
1869	L	23 day	F	non-virgin	y[1] w[*]	5 F + 3 M; added males at Day 9	1	1	0	1	1	1	0	0	1	0	0	0	0	1	1	0	0	0	0	0	0	1	0	0	0	1	1	0	0	0	0	1	0	0	0	0	0	0	0	1	0	0	0
1870	L	23 day	F	non-virgin	y[1] w[*]	5 F + 3 M; added males at Day 9	1	1	0	1	1	1	0	0	1	0	1	0	0	1	1	1	0	0	0	0	0	1	0	0	0	1	1	0	0	0	0	1	0	0	0	0	0	0	0	0	0	0	0
1871	R	23 day	F	non-virgin	y[1] w[*]	5 F + 3 M; added males at Day 9	1	1	0	1	1	1	0	0	1	0	1	0	0	1	1	1	0	0	0	0	0	1	0	0	0	1	1	0	0	0	0	1	0	0	0	0	0	0	0	1	0	0	0
1872	L	23 day	F	non-virgin	y[1] w[*]	5 F + 3 M; added males at Day 9	1	1	0	0	1	1	0	0	1	0	0	0	0	1	1	0	0	0	0	0	0	1	0	0	0	1	1	0	0	0	1	1	0	0	0	0	0	0	0	0	0	0	0
1873	R	23 day	F	non-virgin	y[1] w[*]	5 F + 3 M; added males at Day 9	1	1	0	1	1	1	0	0	1	0	0	0	0	1	1	0	0	0	0	0	0	1	0	0	0	1	1	0	0	0	0	1	0	0	0	0	0	0	0	0	0	0	0
1874	R	23 day	F	non-virgin	y[1] w[*]	5 F + 3 M; added males at Day 9	1	1	0	0	1	1	0	0	1	0	1	0	0	1	1	0	0	0	0	0	0	1	0	0	0	1	1	0	0	0	0	1	0	0	0	0	0	0	0	1	1	0	0
1875	R	23 day	F	non-virgin	y[1] w[*]	5 F + 3 M; added males at Day 9	1	1	0	1	1	1	0	0	1	0	1	0	0	1	1	0	0	0	0	0	0	1	0	0	0	1	1	0	0	0	0	1	0	0	0	0	0	0	0	0	0	0	0
1876	R	23 day	F	non-virgin	y[1] w[*]	5 F + 3 M; added males at Day 9	1	1	1	1	1	1	0	0	1	0	0	0	0	1	1	0	0	0	0	0	0	1	0	0	0	1	1	0	0	0	0	1	0	0	0	0	0	0	0	0	0	0	0
1877	L	23 day	F	non-virgin	y[1] w[*]	5 F + 3 M; added males at Day 9	1	1	0	1	1	1	0	0	1	0	0	0	0	1	1	0	0	0	0	0	0	1	0	0	0	1	1	0	0	0	0	1	0	0	0	0	0	0	0	0	0	0	0
1878	R	23 day	F	non-virgin	y[1] w[*]	5 F + 3 M; added males at Day 9	1	1	0	0	1	1	0	0	1	0	0	0	0	1	1	0	0	0	0	0	0	1	0	0	0	1	1	0	0	0	0	1	0	0	0	0	0	0	0	0	0	0	0
1879	L	23 day	F	non-virgin	y[1] w[*]	5 F + 3 M; added males at Day 9	1	1	1	0	1	1	0	0	1	0	1	0	0	1	1	1	0	0	0	0	0	1	0	0	0	1	1	0	0	0	0	0	0	0	0	0	0	0	0	0	0	0	0
1880	R	23 day	F	non-virgin	y[1] w[*]	5 F + 3 M; added males at Day 9	1	1	0	0	1	1	0	0	1	0	1	0	0	1	1	0	0	0	0	0	0	1	0	0	0	1	1	0	0	0	0	1	0	0	0	0	0	0	0	0	0	0	0
1881	L	23 day	F	non-virgin	y[1] w[*]	5 F + 3 M; added males at Day 9	1	1	0	1	1	1	0	0	1	0	1	0	0	1	1	1	0	0	0	0	0	1	0	0	0	1	1	0	0	0	0	1	0	1	0	0	0	0	0	0	0	0	0
1882	L	23 day	F	non-virgin	y[1] w[*]	5 F + 3 M; added males at Day 9	1	1	0	1	1	1	0	0	1	0	0	0	0	1	1	0	0	0	0	0	0	1	0	0	0	1	1	0	0	0	0	1	0	0	0	0	0	0	0	0	0	0	0
1883	R	23 day	F	non-virgin	y[1] w[*]	5 F + 3 M; added males at Day 9	1	1	1	1	1	1	0	0	1	0	1	0	0	1	1	0	0	0	0	0	0	1	0	0	0	1	1	0	0	0	0	1	0	0	0	0	0	0	0	0	0	0	0
1884	L	23 day	F	non-virgin	y[1] w[*]	5 F + 3 M; added males at Day 9	1	1	0	0	1	1	0	0	1	0	1	0	0	1	1	1	0	0	0	0	0	1	0	0	0	1	1	0	0	0	0	1	0	0	0	0	0	0	0	0	0	0	0
1885	L	23 day	F	non-virgin	y[1] w[*]	5 F + 3 M; added males at Day 9	1	1	0	1	1	1	0	0	1	0	1	0	0	1	1	1	0	0	0	0	0	1	0	0	0	1	1	0	0	0	0	1	0	0	0	0	0	0	0	0	0	0	0
1886	R	23 day	F	non-virgin	y[1] w[*]	5 F + 3 M; added males at Day 9	1	1	0	0	1	1	0	0	1	0	1	0	0	1	1	0	0	0	0	0	0	1	0	0	0	1	1	0	0	0	0	1	0	0	0	0	0	0	0	0	0	0	0
1887	R	23 day	F	non-virgin	y[1] w[*]	5 F + 3 M; added males at Day 9	1	1	0	0	1	1	0	0	1	0	1	0	0	1	1	0	0	0	0	0	0	1	0	0	0	1	1	0	0	0	0	1	0	0	0	0	0	0	0	0	0	0	0
1888	L	23 day	F	non-virgin	y[1] w[*]	5 F + 3 M; added males at Day 9	1	1	1	1	1	1	0	0	1	0	0	0	0	1	1	0	0	0	0	0	0	1	0	0	0	1	1	0	0	0	0	1	0	0	0	0	0	0	0	1	0	0	0
1889	R	23 day	F	non-virgin	y[1] w[*]	5 F + 3 M; added males at Day 9	1	1	0	0	1	1	0	0	1	0	1	0	0	1	1	1	0	0	0	0	0	1	0	0	0	1	1	0	0	0	0	1	0	0	0	0	0	0	0	1	0	0	0
1890	L	23 day	F	virgin	y[1] w[*]	5 F	1	1	0	1	1	1	0	0	1	0	1	0	0	1	1	1	0	0	0	0	0	1	0	0	0	1	1	0	0	0	0	1	0	0	0	0	0	0	0	0	1	0	0
1891	R	23 day	F	virgin	y[1] w[*]	5 F	1	1	0	1	1	1	0	0	1	0	1	0	0	1	1	0	0	0	0	0	0	1	0	0	0	1	1	0	0	0	0	0	0	0	0	0	0	0	0	0	0	0	0
1892	R	23 day	F	virgin	y[1] w[*]	5 F	1	1	0	1	1	1	0	0	1	0	0	0	0	1	1	0	0	0	0	0	0	1	0	0	0	1	1	0	0	0	0	0	0	0	0	0	0	0	0	0	0	0	0
1893	R	23 day	F	virgin	y[1] w[*]	5 F	1	1	0	0	1	1	0	0	1	0	0	0	0	1	1	0	0	0	0	0	0	1	0	0	0	1	1	0	0	1	1	1	0	0	0	0	0	0	0	0	0	0	0
1894	L	23 day	F	virgin	y[1] w[*]	5 F	1	1	0	1	1	1	0	0	1	0	1	0	0	1	1	0	0	0	0	0	0	1	0	0	0	1	1	0	0	0	0	1	0	0	0	0	0	0	0	0	0	0	0
1895	L	23 day	F	virgin	y[1] w[*]	5 F	1	1	0	0	1	1	0	0	1	0	1	0	0	1	1	0	0	0	0	0	0	1	0	0	0	1	1	0	0	0	0	1	0	0	0	0	0	0	0	0	1	0	0
1896	L	23 day	F	virgin	y[1] w[*]	5 F	1	1	0	0	1	1	0	0	1	0	1	0	0	1	1	1	0	0	0	0	0	1	0	0	0	1	1	0	0	0	0	1	0	0	0	0	0	0	0	0	0	0	0
1897	L	23 day	F	virgin	y[1] w[*]	5 F	1	1	0	0	1	1	0	0	1	0	0	0	0	1	1	0	0	0	0	0	0	1	0	0	0	1	1	0	0	0	0	1	0	0	0	0	0	0	0	0	1	0	0
1898	L	23 day	F	virgin	y[1] w[*]	5 F	1	1	0	0	1	1	0	0	1	0	0	0	0	1	1	1	0	0	0	0	0	1	0	0	0	1	1	0	0	0	0	1	0	0	0	0	0	0	0	0	0	0	0
1899	R	23 day	F	virgin	y[1] w[*]	5 F	1	1	0	0	1	1	0	0	1	0	1	0	0	1	1	0	0	0	0	0	0	1	0	0	0	1	1	0	0	0	0	1	0	0	0	0	0	0	0	1	0	0	0
1900	L	23 day	F	virgin	y[1] w[*]	5 F	1	1	0	1	1	1	0	0	1	0	1	0	0	1	1	1	0	0	0	0	0	1	0	0	0	1	1	0	0	0	0	1	0	0	0	0	0	0	0	1	0	0	0
1901	R	23 day	F	virgin	y[1] w[*]	5 F	1	1	0	1	1	1	0	0	1	0	1	0	0	1	1	0	0	0	0	0	0	1	0	0	0	1	1	0	0	0	0	1	0	0	0	0	0	0	0	1	0	0	0
1902	L	23 day	F	virgin	y[1] w[*]	5 F	1	1	0	0	1	1	0	0	1	0	0	0	0	1	1	0	0	0	0	0	0	1	0	0	0	1	1	0	0	0	0	1	0	0	0	0	0	0	0	0	0	0	0
1903	R	23 day	F	virgin	y[1] w[*]	5 F	1	1	0	0	1	1	0	0	1	0	0	0	0	1	1	1	0	0	0	0	0	1	0	0	0	1	1	0	0	0	0	1	0	0	0	0	0	0	0	1	0	0	0
1904	L	23 day	F	virgin	y[1] w[*]	5 F	1	1	1	0	1	1	0	0	1	0	0	0	0	1	1	0	0	0	0	0	0	1	0	0	0	1	1	0	0	0	0	1	0	0	0	0	0	0	0	0	0	0	0
1905	L	23 day	F	non-virgin	y[1] w[*]	5 F + 3 M	1	1	0	1	1	1	0	0	1	0	0	0	0	1	1	0	0	0	0	0	0	1	0	0	0	1	1	0	0	0	0	0	0	0	0	0	0	0	0	0	0	0	0
1906	L	23 day	F	non-virgin	y[1] w[*]	5 F + 3 M	1	1	0	1	1	1	0	0	1	0	1	0	0	1	1	0	0	0	0	0	0	1	0	0	0	1	1	0	0	0	0	1	0	0	0	0	0	0	0	0	0	0	0
1907	R	23 day	F	non-virgin	y[1] w[*]	5 F + 3 M	1	1	0	1	1	1	0	0	1	0	1	0	0	1	1	0	0	0	0	0	0	1	0	0	0	1	1	0	0	0	0	1	0	0	0	0	0	0	0	1	1	0	0
1908	L	23 day	F	non-virgin	y[1] w[*]	5 F + 3 M	1	1	0	0	1	1	0	0	1	0	1	0	0	1	1	0	0	0	0	0	0	1	0	0	0	1	1	0	0	0	0	1	0	0	0	0	0	0	0	0	0	0	0
1909	R	23 day	F	non-virgin	y[1] w[*]	5 F + 3 M	1	1	0	0	1	1	0	0	1	0	0	0	0	1	1	1	0	0	0	0	0	1	0	0	0	1	1	0	0	0	0	0	0	0	0	0	0	0	0	0	0	0	0
1910	R	23 day	F	non-virgin	y[1] w[*]	5 F + 3 M	1	1	0	0	1	1	0	0	1	0	1	0	0	1	1	0	0	0	0	0	0	1	0	0	0	1	1	0	0	0	0	0	0	0	0	0	0	0	0	0	0	0	0
1911	L	23 day	F	non-virgin	y[1] w[*]	5 F + 3 M	1	1	0	1	1	1	0	0	1	0	1	0	0	1	1	0	0	0	0	0	0	1	0	0	0	1	1	0	0	0	0	1	0	0	0	0	0	0	0	1	0	0	0
1912	R	23 day	F	non-virgin	y[1] w[*]	5 F + 3 M	0	1	0	0	1	1	0	0	1	0	0	0	0	1	1	0	0	0	0	0	0	1	0	0	0	1	1	0	0	0	0	0	0	0	0	0	0	0	0	0	0	0	0
1913	R	23 day	F	non-virgin	y[1] w[*]	5 F + 3 M	1	1	0	0	1	1	0	0	1	0	0	0	0	1	1	0	0	0	0	0	0	1	0	0	0	1	1	0	0	0	0	1	0	0	0	0	0	0	0	0	0	0	0
1914	L	23 day	F	non-virgin	y[1] w[*]	5 F + 3 M	1	1	0	1	1	1	0	0	1	0	0	0	0	1	1	0	0	0	0	0	0	1	0	0	0	1	1	0	0	0	0	1	0	0	0	0	0	0	0	0	1	0	0
1915	L	23 day	F	non-virgin	y[1] w[*]	5 F + 3 M	1	1	0	0	1	1	0	0	1	0	1	0	0	1	1	0	0	0	0	0	0	1	0	0	0	1	1	0	0	0	0	1	0	0	0	0	0	0	0	1	0	0	0
1916	L	23 day	F	non-virgin	y[1] w[*]	5 F + 3 M	1	1	0	1	1	1	0	0	1	0	1	0	0	1	1	1	0	0	0	0	0	1	0	0	0	1	1	0	0	0	0	1	0	0	0	0	0	0	0	0	0	0	0
1917	L	14 day	F	virgin	y[1] w[*]	30 F + mesh	1	1	0	1	1	1	0	0	1	0	0	0	0	1	1	0	0	0	0	0	0	1	0	0	0	1	1	0	0	0	0	0	0	0	0	0	0	0	0	0	0	0	0
1918	L	14 day	F	virgin	y[1] w[*]	30 F + mesh	1	1	0	1	1	1	0	0	1	0	0	0	0	1	1	0	0	0	0	0	0	0	0	0	0	1	1	0	0	0	0	0	0	0	0	0	0	0	0	1	0	0	0
1919	R	14 day	F	virgin	y[1] w[*]	30 F + mesh	1	1	1	0	1	1	0	0	1	0	1	0	0	1	1	0	0	0	0	0	0	1	0	0	0	1	1	0	0	0	0	1	0	0	0	0	0	0	0	0	0	0	0
1920	R	14 day	F	virgin	y[1] w[*]	30 F + mesh	1	1	0	1	1	1	0	0	1	0	1	0	0	1	1	0	0	0	0	0	0	0	0	0	0	1	1	0	0	0	0	1	0	0	0	0	0	0	0	1	1	0	0
1921	L	14 day	F	virgin	y[1] w[*]	30 F + mesh	1	1	0	1	1	1	0	0	1	0	0	0	0	1	1	0	0	0	0	0	0	0	0	0	0	1	1	0	0	0	0	0	0	0	0	0	0	0	0	1	0	0	0
1922	R	14 day	F	virgin	y[1] w[*]	30 F + mesh	1	1	1	1	1	1	0	0	1	0	1	0	0	1	1	0	0	0	0	0	0	1	0	0	0	1	1	0	0	0	0	1	0	0	0	0	0	0	0	1	1	0	0
1923	L	14 day	F	virgin	y[1] w[*]	30 F + mesh	1	1	1	1	1	1	0	0	1	0	0	0	0	1	1	0	0	0	0	0	0	1	0	0	0	1	1	0	0	0	0	1	0	0	0	0	0	0	0	1	0	0	0
1924	R	14 day	F	virgin	y[1] w[*]	30 F + mesh	1	1	0	1	1	1	0	0	1	0	0	0	0	1	1	0	0	0	0	0	0	1	0	0	0	1	1	0	0	0	0	1	0	0	0	0	0	0	0	0	0	0	0
1925	R	14 day	F	virgin	y[1] w[*]	30 F + mesh	1	1	0	1	1	1	0	0	1	0	1	0	0	1	1	0	0	0	0	0	0	0	0	0	0	1	1	0	0	0	0	0	0	1	0	0	0	0	0	1	0	0	0
1926	R	14 day	F	virgin	y[1] w[*]	30 F + mesh	1	1	0	1	1	1	0	0	1	0	0	0	0	1	1	0	0	0	0	0	0	0	0	0	0	1	1	0	0	0	0	1	0	0	0	0	0	0	0	1	1	0	0
1927	L	14 day	F	virgin	y[1] w[*]	30 F + mesh	1	1	1	1	1	1	0	0	1	0	1	0	0	1	1	0	0	0	0	0	0	1	0	0	0	1	1	0	0	0	0	1	0	0	0	0	0	0	0	1	0	0	0
1928	R	14 day	F	virgin	y[1] w[*]	30 F + mesh	1	1	1	1	1	1	0	0	1	0	1	0	0	1	1	0	0	0	0	0	0	1	0	0	0	1	1	0	0	0	0	1	0	0	0	0	0	0	0	1	0	0	0
1929	L	14 day	F	virgin	y[1] w[*]	30 F + mesh	1	1	1	0	1	1	0	0	1	0	1	0	0	1	1	0	0	0	0	0	0	1	0	0	0	1	1	0	0	0	0	1	0	1	0	0	0	0	0	1	0	0	0
1930	R	14 day	F	virgin	y[1] w[*]	30 F + mesh	1	1	0	1	1	1	0	0	1	0	0	0	0	1	1	0	0	0	0	0	0	1	0	0	0	1	1	0	0	0	0	1	0	0	0	0	0	0	0	1	0	0	0
1931	L	14 day	F	virgin	y[1] w[*]	30 F + mesh	1	1	1	0	1	1	0	0	1	0	0	0	0	1	1	0	0	0	0	0	0	1	0	0	0	1	1	0	0	0	0	0	0	0	0	0	0	0	0	1	1	0	0
1932	R	14 day	F	virgin	y[1] w[*]	30 F + mesh	1	1	1	1	1	1	0	0	1	0	0	0	0	1	1	0	0	0	0	0	0	1	0	0	0	1	1	0	0	0	0	1	0	0	0	0	0	0	0	0	0	0	0
1933	L	14 day	F	virgin	y[1] w[*]	30 F + mesh	1	1	0	1	1	1	0	0	1	0	0	0	0	1	1	1	0	0	0	0	0	1	0	0	0	1	1	0	0	0	0	1	0	0	0	0	0	0	0	1	0	0	0
1934	R	14 day	F	virgin	y[1] w[*]	30 F + mesh	1	1	1	1	1	1	0	0	1	0	1	0	0	1	1	0	0	0	0	0	0	1	0	0	0	1	1	0	0	0	0	1	0	0	0	0	0	0	0	0	0	0	0
1935	L	14 day	F	virgin	y[1] w[*]	30 F + mesh	1	1	0	1	1	1	0	0	1	0	0	0	0	1	1	0	0	0	0	0	0	0	0	0	0	1	1	0	0	0	0	1	0	0	0	0	0	0	0	0	0	0	0
1936	L	14 day	F	virgin	y[1] w[*]	30 F + mesh	1	1	1	0	1	1	0	0	1	0	1	0	0	1	1	0	0	0	0	0	0	1	0	0	0	1	1	0	0	0	0	1	0	0	0	0	0	0	0	0	0	0	0
1937	R	14 day	F	virgin	y[1] w[*]	30 F + mesh	1	1	1	1	1	1	0	0	1	0	0	0	0	1	1	0	0	0	0	0	0	1	0	0	0	1	1	0	0	0	0	1	0	0	0	0	0	0	0	0	0	0	0
1938	L	14 day	F	virgin	y[1] w[*]	30 F + mesh	1	1	1	1	1	1	0	1	1	0	1	0	0	1	1	0	0	0	0	0	0	1	0	0	0	1	1	0	0	0	0	0	0	0	0	0	0	0	0	0	0	0	0
1939	L	14 day	F	virgin	y[1] w[*]	30 F + mesh	1	1	0	0	1	1	0	0	1	0	1	0	0	1	1	1	0	0	0	0	0	0	0	0	0	1	1	0	0	0	0	1	0	0	0	0	0	0	0	0	0	0	0
1940	R	14 day	F	virgin	y[1] w[*]	30 F + mesh	1	1	0	1	1	1	0	1	1	0	1	0	0	1	1	0	0	0	0	0	0	0	0	0	0	1	1	0	0	0	0	1	0	0	0	0	0	0	1	1	0	0	0
1941	L	14 day	F	virgin	y[1] w[*]	30 F + mesh	1	1	1	0	1	1	0	0	1	0	0	0	0	1	1	1	0	0	0	0	0	1	0	0	0	1	1	0	0	0	0	1	0	0	0	0	0	0	0	0	0	0	0
1942	R	14 day	F	virgin	y[1] w[*]	30 F + mesh	1	1	1	0	1	1	0	0	1	0	0	0	0	1	1	0	0	0	0	0	0	1	0	0	0	1	1	0	1	0	1	0	0	0	0	0	0	0	0	0	1	0	0
1943	R	14 day	F	virgin	y[1] w[*]	30 F + mesh +30 M	1	1	0	1	1	1	0	0	1	0	1	0	0	1	1	0	0	0	0	0	0	1	0	0	0	1	1	0	0	0	0	0	0	0	0	0	0	0	0	1	0	0	0
1944	L	14 day	F	virgin	y[1] w[*]	30 F + mesh +30 M	1	1	0	1	1	1	0	0	1	0	0	0	0	1	1	0	0	0	0	0	0	1	0	0	0	1	1	0	0	0	0	0	0	0	0	0	0	0	0	1	0	0	0
1945	R	14 day	F	virgin	y[1] w[*]	30 F + mesh +30 M	1	1	1	1	1	1	0	0	1	0	1	0	0	1	1	0	0	0	0	0	0	1	0	0	0	1	1	0	0	0	0	1	0	1	0	0	0	0	0	1	0	0	0
1946	L	14 day	F	virgin	y[1] w[*]	30 F + mesh +30 M	1	1	1	1	1	1	0	0	1	0	0	0	0	1	1	0	0	0	0	0	0	1	0	0	0	1	1	0	0	0	0	0	0	0	0	0	0	0	0	0	0	0	0
1947	R	14 day	F	virgin	y[1] w[*]	30 F + mesh +30 M	1	1	1	1	1	1	0	0	1	0	0	0	0	1	1	0	0	0	0	0	0	1	0	0	0	1	1	0	0	0	0	1	0	0	0	0	0	0	0	0	0	0	0
1948	R	14 day	F	virgin	y[1] w[*]	30 F + mesh +30 M	1	1	0	1	1	1	0	0	1	0	1	0	0	1	1	0	0	0	0	0	0	0	0	0	0	1	1	0	0	0	0	1	0	0	0	0	0	0	0	1	0	0	0
1949	R	14 day	F	virgin	y[1] w[*]	30 F + mesh +30 M	1	1	1	1	1	1	0	0	1	0	0	0	0	1	1	0	0	0	0	0	0	1	0	0	0	1	1	0	0	0	0	1	0	0	0	0	0	0	0	1	0	0	0
1950	L	14 day	F	virgin	y[1] w[*]	30 F + mesh +30 M	1	1	0	0	1	1	0	0	1	0	0	0	0	1	1	0	0	0	0	0	0	0	0	0	0	1	1	0	0	0	0	1	0	0	0	0	0	0	0	1	0	0	0
1951	R	14 day	F	virgin	y[1] w[*]	30 F + mesh +30 M	1	1	1	1	1	1	0	0	1	0	1	0	0	1	1	0	0	0	0	0	0	1	0	0	0	1	1	0	0	0	0	0	0	0	0	0	0	0	0	1	0	0	0
1952	L	14 day	F	virgin	y[1] w[*]	30 F + mesh +30 M	1	1	0	1	1	1	0	0	1	0	0	0	0	1	1	1	0	0	0	0	0	1	0	0	0	1	1	0	0	0	0	1	0	0	0	0	0	0	0	1	0	0	0
1953	L	14 day	F	virgin	y[1] w[*]	30 F + mesh +30 M	1	1	1	0	1	1	0	0	1	0	1	0	0	1	1	0	0	0	0	0	0	0	0	0	0	1	1	0	0	0	1	1	0	0	0	0	0	0	0	1	0	0	0
1954	R	14 day	F	virgin	y[1] w[*]	30 F + mesh +30 M	1	1	1	0	1	1	0	0	1	0	0	0	0	1	1	0	0	0	0	0	0	1	0	0	0	1	1	0	0	0	0	1	0	0	0	0	0	0	0	0	0	0	0
1955	R	14 day	F	virgin	y[1] w[*]	30 F + mesh +30 M	1	1	1	1	1	1	0	0	1	0	0	0	0	1	1	0	0	0	0	0	0	1	0	0	0	1	1	0	0	0	0	1	0	0	0	0	0	0	0	0	0	0	0
1956	L	14 day	F	virgin	y[1] w[*]	30 F + mesh +30 M	1	1	1	1	1	1	0	0	1	0	0	0	0	1	1	0	0	0	0	0	0	1	0	0	0	1	1	0	0	0	0	1	0	0	0	0	0	0	0	0	0	0	0
1957	R	14 day	F	virgin	y[1] w[*]	30 F + mesh +30 M	1	1	0	1	1	1	0	0	1	0	0	0	0	1	1	0	0	0	0	0	0	1	0	0	0	1	1	0	0	0	0	1	0	0	0	0	0	0	0	0	0	0	0
1958	L	14 day	F	virgin	y[1] w[*]	30 F + mesh +30 M	1	1	0	1	1	1	0	0	1	0	1	0	0	1	1	0	0	0	0	0	0	1	0	0	0	1	1	0	0	0	0	1	0	0	0	0	0	0	0	1	0	0	0
1959	R	14 day	F	virgin	y[1] w[*]	30 F + mesh +30 M	1	1	1	1	1	1	0	0	1	0	1	0	0	1	1	1	0	0	0	0	0	0	0	0	0	1	1	0	0	0	0	1	0	0	0	0	0	0	0	1	0	0	0
1960	L	14 day	F	virgin	y[1] w[*]	30 F + mesh +30 M	1	1	1	1	1	1	0	0	1	0	1	0	0	1	1	0	0	0	0	0	0	0	0	0	0	1	1	0	0	0	0	1	0	0	0	0	0	0	0	0	0	0	0
1961	L	14 day	M	virgin	y[1] w[*]	30 F + mesh + 30 M	1	1	0	1	1	1	0	0	1	0	0	0	0	1	1	0	0	0	0	0	0	0	0	0	0	1	1	0	0	0	0	0	0	0	0	0	0	0	0	0	0	0	0
1962	R	14 day	M	virgin	y[1] w[*]	30 F + mesh + 30 M	1	1	0	0	1	1	0	0	1	0	0	0	0	1	1	0	0	0	0	0	0	0	0	0	0	1	1	0	0	0	0	0	0	0	0	0	0	0	0	0	0	0	0
1963	L	14 day	M	virgin	y[1] w[*]	30 F + mesh + 30 M	1	1	1	1	1	1	0	0	1	0	1	0	0	1	1	0	0	0	0	0	0	0	0	0	0	1	1	0	0	0	0	1	0	0	0	0	0	0	0	1	0	0	0
1964	R	14 day	M	virgin	y[1] w[*]	30 F + mesh + 30 M	1	1	1	1	1	1	0	0	1	0	1	0	0	1	1	0	0	0	0	0	0	1	0	0	0	1	1	0	0	0	0	1	0	0	0	0	0	0	0	0	0	0	0
1965	R	14 day	M	virgin	y[1] w[*]	30 F + mesh + 30 M	0	1	0	0	1	1	0	0	1	0	0	0	0	1	1	1	0	0	0	0	0	0	0	0	0	1	1	0	0	0	0	1	0	0	0	0	0	0	0	0	0	0	0
1966	R	14 day	M	virgin	y[1] w[*]	30 F + mesh + 30 M	1	1	0	0	1	1	0	0	1	0	0	0	0	1	1	0	0	0	0	0	0	1	0	0	0	1	1	0	0	0	0	1	0	0	0	0	0	0	0	0	0	0	0
1967	L	14 day	M	virgin	y[1] w[*]	30 F + mesh + 30 M	1	1	1	1	1	1	0	0	1	0	1	0	0	1	1	0	0	0	0	0	0	1	0	0	0	1	1	0	0	0	0	1	0	0	0	0	0	0	0	1	0	0	0
1968	L	14 day	M	virgin	y[1] w[*]	30 F + mesh + 30 M	1	1	0	0	1	1	0	0	1	0	0	0	0	1	1	0	0	0	0	0	0	1	0	0	0	1	1	0	0	0	0	1	0	0	0	0	0	0	1	0	0	0	0
1969	R	14 day	M	virgin	y[1] w[*]	30 F + mesh + 30 M	1	1	0	1	1	1	0	0	1	0	0	0	0	1	1	0	0	0	0	0	0	1	0	0	0	1	1	0	0	0	0	1	0	0	0	0	0	0	0	0	0	0	0
1970	R	14 day	M	virgin	y[1] w[*]	30 F +mesh + 30 M	1	1	0	1	1	1	0	0	1	0	0	0	0	1	1	0	0	0	0	0	0	1	0	0	0	1	1	0	0	0	0	1	0	0	0	0	0	0	0	0	0	0	0
1971	L	14 day	F	non-virgin	y[1] w[*]	30 F + 30 M	1	1	1	1	1	1	0	0	1	0	0	0	0	1	1	0	0	0	0	0	0	1	0	0	0	1	1	0	0	0	0	0	0	0	0	0	0	0	0	0	0	0	0
1972	R	14 day	F	non-virgin	y[1] w[*]	30 F + 30 M	1	1	0	1	1	1	0	0	1	0	1	0	0	1	1	0	0	0	0	0	0	0	0	0	0	1	1	0	0	0	0	1	0	0	0	0	0	0	0	1	0	0	0
1973	L	14 day	F	non-virgin	y[1] w[*]	30 F + 30 M	1	1	0	1	1	1	0	0	1	0	0	0	0	1	1	0	0	0	0	0	0	1	0	0	0	1	1	0	0	0	0	1	0	0	0	0	0	0	0	1	0	0	0
1974	R	14 day	F	non-virgin	y[1] w[*]	30 F + 30 M	1	1	0	1	1	1	0	0	1	0	0	0	0	1	1	0	0	0	0	0	0	1	0	0	0	1	1	0	0	0	0	1	0	0	0	0	0	0	0	0	1	0	0
1975	L	14 day	F	non-virgin	y[1] w[*]	30 F + 30 M	1	1	0	1	1	1	0	0	1	0	0	0	0	1	1	0	0	0	0	0	0	1	0	0	0	1	1	0	0	0	0	1	0	0	0	0	0	0	0	1	0	0	0
1976	R	14 day	F	non-virgin	y[1] w[*]	30 F + 30 M	1	1	1	0	1	1	0	0	1	0	0	0	0	1	1	0	0	0	0	0	0	1	0	0	0	1	1	0	0	0	0	1	0	0	0	0	0	0	0	0	0	0	0
1977	L	14 day	F	non-virgin	y[1] w[*]	30 F + 30 M	1	1	1	1	1	1	0	0	1	0	0	0	0	1	1	0	0	0	0	0	0	1	0	0	0	1	1	0	0	0	0	1	0	1	0	0	0	0	0	1	0	0	0
1978	L	14 day	F	non-virgin	y[1] w[*]	30 F + 30 M	1	1	1	0	1	1	0	0	1	0	0	0	0	1	1	0	0	0	0	0	0	1	0	0	0	1	1	0	0	0	0	1	0	0	0	0	0	0	0	1	0	0	0
1979	L	14 day	F	non-virgin	y[1] w[*]	30 F + 30 M	1	1	1	0	1	1	0	0	1	0	0	0	0	1	1	0	0	0	0	0	0	1	0	0	0	1	1	0	0	0	0	1	0	0	0	0	0	0	0	1	1	0	0
1980	R	14 day	F	non-virgin	y[1] w[*]	30 F + 30 M	1	1	1	0	1	1	0	0	1	0	0	0	0	1	1	0	0	0	0	0	0	1	0	0	0	1	1	0	0	0	0	1	0	0	0	0	0	0	0	0	0	0	0
1981	L	14 day	F	non-virgin	y[1] w[*]	30 F + 30 M	1	1	0	1	1	1	0	0	1	0	0	0	0	1	1	0	0	0	0	0	0	1	0	0	0	1	1	0	0	0	0	0	0	0	0	0	0	0	0	1	0	0	0
1982	R	14 day	F	non-virgin	y[1] w[*]	30 F + 30 M	1	1	1	1	1	1	0	0	1	0	0	0	0	1	1	0	0	0	0	0	0	1	0	0	0	1	1	0	0	0	1	0	0	0	0	0	0	0	0	1	0	0	0
1983	L	14 day	F	non-virgin	y[1] w[*]	30 F + 30 M	1	1	0	0	1	1	0	0	1	0	0	0	0	1	1	0	0	0	0	0	0	1	0	0	0	1	1	0	0	0	0	0	0	0	0	0	0	0	0	1	0	0	0
1984	L	14 day	F	non-virgin	y[1] w[*]	30 F + 30 M	1	1	0	0	1	1	0	0	1	0	0	0	0	1	1	0	0	0	0	0	0	1	0	0	0	1	1	0	0	0	0	1	0	0	0	0	0	0	0	1	0	0	0
1985	R	14 day	F	non-virgin	y[1] w[*]	30 F + 30 M	1	1	1	1	1	1	0	0	1	0	0	0	0	1	1	0	0	0	0	0	0	1	0	0	0	1	1	0	0	0	0	1	0	0	0	0	0	0	0	0	1	0	0
1986	R	14 day	F	non-virgin	y[1] w[*]	30 F + 30 M	1	1	1	0	1	1	0	0	1	0	0	0	0	1	1	0	0	0	0	0	0	1	0	0	0	1	1	0	0	0	0	1	0	0	0	0	0	0	0	1	0	0	0
1987	L	14 day	F	non-virgin	y[1] w[*]	30 F + 30 M	1	1	1	0	1	1	0	0	1	0	0	0	0	1	1	0	0	0	0	0	0	1	0	0	0	1	1	0	0	0	0	1	0	0	0	0	0	0	0	1	0	0	0
1988	L	14 day	F	non-virgin	y[1] w[*]	30 F + 30 M	1	1	0	1	1	1	0	0	1	0	1	0	0	1	1	0	0	0	0	0	0	1	0	0	0	1	1	0	0	0	0	0	0	0	0	0	0	0	0	0	0	0	0
1989	R	14 day	F	non-virgin	y[1] w[*]	30 F + 30 M	1	1	0	1	1	1	0	0	1	0	0	0	0	1	1	0	0	0	0	0	0	1	0	0	0	1	1	0	0	0	0	0	0	0	0	0	0	0	0	0	0	0	0
1990	L	14 day	F	non-virgin	y[1] w[*]	30 F + 30 M	1	1	0	0	1	1	0	0	1	0	0	0	0	1	1	0	0	0	0	0	0	0	0	0	0	1	1	0	0	0	0	1	0	0	0	0	0	0	0	0	0	0	0
1991	R	14 day	F	non-virgin	y[1] w[*]	30 F + 30 M	1	1	0	1	1	1	0	0	1	0	0	0	0	1	1	0	0	0	0	0	0	0	0	0	0	1	1	0	0	0	0	1	0	0	0	0	0	0	0	0	0	0	0
1992	R	14 day	F	non-virgin	y[1] w[*]	30 F + 30 M	1	1	0	1	1	1	0	0	1	0	0	0	0	1	1	0	0	0	0	0	0	1	0	0	0	1	1	0	0	0	0	1	0	0	0	0	0	0	0	1	0	0	0
1993	L	14 day	M	non-virgin	y[1] w[*]	30 F + 30 M	1	1	0	0	1	1	0	0	1	0	0	0	0	1	1	0	0	0	0	0	0	0	0	0	0	1	1	0	0	0	0	1	0	0	0	0	0	0	0	0	0	0	0
1994	L	14 day	M	non-virgin	y[1] w[*]	30 F + 30 M	1	1	1	0	1	1	0	0	1	0	0	0	0	1	1	0	0	0	0	0	0	1	0	0	0	1	1	0	0	0	0	1	0	0	0	0	0	0	0	0	0	0	0
1995	R	14 day	M	non-virgin	y[1] w[*]	30 F + 30 M	1	1	0	0	1	1	0	0	1	0	0	0	0	1	1	0	0	0	0	0	0	1	0	0	0	1	1	0	0	0	0	0	0	0	0	0	0	0	0	0	0	0	0
1996	L	14 day	M	non-virgin	y[1] w[*]	30 F + 30 M	1	1	1	1	1	1	0	0	1	0	0	0	0	1	1	0	0	0	0	0	0	0	0	0	0	1	1	0	0	0	0	0	0	0	0	0	0	0	0	0	0	0	0
1997	R	14 day	M	non-virgin	y[1] w[*]	30 F + 30 M	1	1	1	1	1	1	0	0	1	0	1	0	0	1	1	0	0	0	0	0	0	0	0	0	0	1	1	0	0	0	0	1	0	0	0	0	0	0	0	0	0	0	0
1998	R	14 day	M	non-virgin	y[1] w[*]	30 F + 30 M	1	1	1	1	1	1	0	0	1	0	0	0	0	1	1	0	0	0	0	0	0	0	0	0	0	1	1	0	0	0	0	1	0	0	0	0	0	0	0	0	1	0	0
[truncated: 1,302 more rows]
[truncated: 12 more columns]
